# Supplementary material for: Polygenic risk scores for neuropsychiatric, inflammatory, and cardio‐metabolic traits highlight possible genetic overlap with suicide attempt and treatment‐emergent suicidal ideation
Source: Am J Med Genet B Neuropsychiatr Genet. 2022 Feb 21;189(3-4):74–85. doi: 10.1002/ajmg.b.32891 (PMC9305542; doi:10.1002/ajmg.b.32891)
Supplement: Supplementary file 2 — Table S1 Results of the genetic covariance analyses between major depressive disorder (MDD) and suicide attempt (SA) stratified by gene sets related to clozapine, ketamine, lithium effect. [file AJMG-189-74-s002.xlsx]

## Sheet: TableS1_power_analyses
Table S1. Power analyses for each polygenic risk score with parameters used for the power estimation. Analyses were performed in the AVENGEME-R package, considering 8 genome-wide P-Thresholds and alpha=0.05.
Abbreviations: SA, suicide attempt; TWESI, treatment-emergent/worsening suicidal ideation;
vg1, proportion of variance explained by genetic effects in the training sample (i.e., SNP-based heritability).
cov12, covariance between genetic effect sizes in the two samples.
N, total sample size
π0, proportion of markers with no effect on the training trait.
pupper, vector of p-value thresholds for selecting markers from training sample. First element is the lower bound of the ﬁrst interval, second element is the upper bound of the ﬁrst interval, etc.
					_________________________________________________ BASE SAMPLES ______________________________________________________									_______ SUICIDE ATTEMPT - TARGET TOTAL SAMPLE ______					________________ TWESI - TARGET TOTAL SAMPLE ______________
	if cov12=0.25	if cov12=0.5	if cov12=0.25	if cov12=0.5									#cases/tot					#cases/tot					#cases/tot
Base trait/disease	power SA	power SA	power TWESI	power TWESI	First author	Year	PMID	vg1 (h2SNP)	#cases	#controls	N	pop. prev (lifetime)	sample prev.	SA	non-SA	N	pop. prev. (lifetime)	sample prev.	TWESI	non-TWESI	N	pop. prev. (lifetime)	sample. prev.	assumed cov12	π0	pupper
Attention-deficit/hyperactivity disorder (ADHD)	1	1	1	1	Demontis	2019	30478444	0.222	19099	34194	53293	0.05	0.358377	688	3146	3834	0.033	0.179447	214	2360	2574	0.015	0.0831391	0.25 or 0.5	0.95	c(0, 1e-4, 0.001, 0.05, 0.1, 0.2, 0.3, 0.4, 0.5)
Aggression (Childhood and early adolescence aggressive behavior)	0.19-1	0.57-1	0.10-1	0.28-1	Pappa	2018	26087016	0.0506	not binary		18988	NA	NA	688	3146	3834	0.033	0.179447	214	2360	2574	0.015	0.0831391	0.25 or 0.5	0.95	c(0, 1e-4, 0.001, 0.05, 0.1, 0.2, 0.3, 0.4, 0.5)
Agreeableness	0.07-1	0.13-1	0.05-0.98	0.08-1	De Moor	2010	21173776	0.0156	not binary		17375	NA	NA	688	3146	3834	0.033	0.179447	214	2360	2574	0.015	0.0831391	0.25 or 0.5	0.95	c(0, 1e-4, 0.001, 0.05, 0.1, 0.2, 0.3, 0.4, 0.5)
Alcohol dependence	0.41-1	0.94-1	0.20-0.98	0.61-1	Walters	2018	30482948	0.0977	11569	34999	46568	0.034	0.248432	688	3146	3834	0.033	0.179447	214	2360	2574	0.015	0.0831391	0.25 or 0.5	0.95	c(0, 1e-4, 0.001, 0.05, 0.1, 0.2, 0.3, 0.4, 0.5)
Alcohol intake (drinks per week)	1	1	1	1	Liu	2019	30643251	0.042	not binary		537349	NA	NA	688	3146	3834	0.033	0.179447	214	2360	2574	0.015	0.0831391	0.25 or 0.5	0.95	c(0, 1e-4, 0.001, 0.05, 0.1, 0.2, 0.3, 0.4, 0.5)
Anxiety (Lifetime anxiety disorder)	1	1	1	1	Purves	2019	31748690	0.26	25453	58113	114019	0.14	0.223235	688	3146	3834	0.033	0.179447	214	2360	2574	0.015	0.0831391	0.25 or 0.6	0.95	c(0, 1e-4, 0.001, 0.05, 0.1, 0.2, 0.3, 0.4, 0.5)
Bipolar disorder (BD)	1	1	1	1	Mullins	2021	34002096	0.2	41917	371549	413466	0.0125	0.10138	688	3146	3834	0.033	0.179447	214	2360	2574	0.015	0.0831391	0.25 or 0.7	0.95	c(0, 1e-4, 0.001, 0.05, 0.1, 0.2, 0.3, 0.4, 0.5)
Coronary artery disease (CAD)	1	* 1	1	* 1	Siewert	2018	30525989	0.0371	not binary		735838	0.12	NA	688	3146	3834	0.033	0.179447	214	2360	2574	0.015	0.0831391	0.25 or 0.8	0.95	c(0, 1e-4, 0.001, 0.05, 0.1, 0.2, 0.3, 0.4, 0.5)
Cannabis (Lifetime cannabis use)	0.87-1	1	0.50-1	0.98-1	Pasman	2018	30150663	0.0666	43380	118702	162082	0.2885	0.267642	688	3146	3834	0.033	0.179447	214	2360	2574	0.015	0.0831391	0.25 or 0.9	0.95	c(0, 1e-4, 0.001, 0.05, 0.1, 0.2, 0.3, 0.4, 0.5)
Chronic Pain	1	1	1	1	Johnston	2019	31194737	0.102	not binary		387649	NA	NA	688	3146	3834	0.033	0.179447	214	2360	2574	0.015	0.0831391	0.25 or 0.10	0.95	c(0, 1e-4, 0.001, 0.05, 0.1, 0.2, 0.3, 0.4, 0.5)
Cross-disorder phenotype of the Psychiatric Genomics Consortium (PGC)	1	1	1	1	PGC Cross-Disorder Group	2019	31835028	0.146	232964	494162	727126	0.034	0.32039	688	3146	3834	0.033	0.179447	214	2360	2574	0.015	0.0831391	0.25 or 0.11	0.95	c(0, 1e-4, 0.001, 0.05, 0.1, 0.2, 0.3, 0.4, 0.5)
Conscientiousness	0.23-1	0.68-1	0.12-0.98	0.34-1	De Moor	2010	21173776	0.0726	not binary		17375	NA	NA	688	3146	3834	0.033	0.179447	214	2360	2574	0.015	0.0831391	0.25 or 0.12	0.95	c(0, 1e-4, 0.001, 0.05, 0.1, 0.2, 0.3, 0.4, 0.5)
C-Reactive Protein (CRP)	1	1	1	1	Ligthart	2018	30388399	0.043	not binary		204402	NA	NA	688	3146	3834	0.033	0.179447	214	2360	2574	0.015	0.0831391	0.25 or 0.13	0.95	c(0, 1e-4, 0.001, 0.05, 0.1, 0.2, 0.3, 0.4, 0.5)
Extraversion	0.56-1	0.99-1	0.27-1	0.78-1	Van den Berg	2016	26362575	0.0497	not binary		63030	NA	NA	688	3146	3834	0.033	0.179447	214	2360	2574	0.015	0.0831391	0.25 or 0.14	0.95	c(0, 1e-4, 0.001, 0.05, 0.1, 0.2, 0.3, 0.4, 0.5)
Insomnia	1	1	1	1	Jansen	2019	30804565	0.07	109402	277131	386533	0.07	0.283034	688	3146	3834	0.033	0.179447	214	2360	2574	0.015	0.0831391	0.25 or 0.15	0.95	c(0, 1e-4, 0.001, 0.05, 0.1, 0.2, 0.3, 0.4, 0.5)
Loneliness	1	1	1	1	Day	2018	29970889	0.0416	80134	364890	445024	0.105	0.180067	688	3146	3834	0.033	0.179447	214	2360	2574	0.015	0.0831391	0.25 or 0.16	0.95	c(0, 1e-4, 0.001, 0.05, 0.1, 0.2, 0.3, 0.4, 0.5)
Major depressive disorder (MDD)	1	1	1	1	Wray & Howard	2018 & 2019	29700475 & 30718901	0.1	170756	329443	500199	0.15	0.341376	688	3146	3834	0.033	0.179447	214	2360	2574	0.015	0.0831391	0.25 or 0.17	0.95	c(0, 1e-4, 0.001, 0.05, 0.1, 0.2, 0.3, 0.4, 0.5)
Metabolic syndrome (MetS)	1	1	1	1	Lind	2019	31589552	0.15	59676.9	231430	291107	0.25	0.205	688	3146	3834	0.033	0.179447	214	2360	2574	0.015	0.0831391	0.25 or 0.18	0.95	c(0, 1e-4, 0.001, 0.05, 0.1, 0.2, 0.3, 0.4, 0.5)
Neuroticism	1	1	1	1	Baselmans	2019	30643256	0.12	not binary		523783	NA	NA	688	3146	3834	0.033	0.179447	214	2360	2574	0.015	0.0831391	0.25 or 0.19	0.95	c(0, 1e-4, 0.001, 0.05, 0.1, 0.2, 0.3, 0.4, 0.5)
Openness to experience	0.45-1	0.96-1	0.21-0.98	0.66-1	De Moor	2010	21173776	0.1061	not binary		17375	NA	NA	688	3146	3834	0.033	0.179447	214	2360	2574	0.015	0.0831391	0.25 or 0.20	0.95	c(0, 1e-4, 0.001, 0.05, 0.1, 0.2, 0.3, 0.4, 0.5)
Post-traumatic stress disorder (PTSD)	0.79	1	0.43-0.98	0.95-1	Nievergelt	2018	DOI: 10.1101/458562	0.15	10643	28633	39276	0.075	0.27098	688	3146	3834	0.033	0.179447	214	2360	2574	0.015	0.0831391	0.25 or 0.21	0.95	c(0, 1e-4, 0.001, 0.05, 0.1, 0.2, 0.3, 0.4, 0.5)
Schizophrenia	1	1	1	1	Pardinas	2019	29483656	0.25	40675	64643	105318	0.01	0.386211	688	3146	3834	0.033	0.179447	214	2360	2574	0.015	0.0831391	0.25 or 0.22	0.95	c(0, 1e-4, 0.001, 0.05, 0.1, 0.2, 0.3, 0.4, 0.5)
Suicide attempt (SA)	0.05-0.92	0.07-1	0.05-0.62	0.06-1	Ruderfer	2019	30610202	0.035	2433	334766	157366	0.033	0.0154608	688	3146	3834	0.033	0.179447	214	2360	2574	0.015	0.0831391	0.25 or 0.23	0.95	c(0, 1e-4, 0.001, 0.05, 0.1, 0.2, 0.3, 0.4, 0.5)
Type 2 diabetes mellitus (T2DM)	1	1	1	1	Mahajan	2018	30297969	0.18	74124	824006	898130	0.1	0.0825315	688	3146	3834	0.033	0.179447	214	2360	2574	0.015	0.0831391	0.25 or 0.5	0.95	c(0, 1e-4, 0.001, 0.05, 0.1, 0.2, 0.3, 0.4, 0.5)

## Sheet: TableS2_candidate_pathways
Table S2. Candidate genes and mechanism previously implicated in the effect of drugs with known antisuicidal effect (i.e., clozapine, lithium, and ketamine).
	KETAMINE	references
	N-methyl-D-aspartate (NMDA) receptor and glutamatergic signaling	e.g., PMID: 26307033
	Kynurenine	e.g., PMID: 26307033
	sigma (opioid) receptor	e.g., PMID: 26307033
	u (opioid) receptors	e.g., PMID: 26307033
	serotonin receptors	e.g., PMID: 26307033
	muscarinic signaling	e.g., PMID: 26307033
	alpha-7 nicotinic receptor	e.g., PMID: 26307033
	serotonin transporter	e.g., PMID: 26307033
	norepinephrine trasporter	e.g., PMID: 26307033
	dopamine transporter	e.g., PMID: 26307033
	spine/synapse formation	e.g., PMID: 30552317
	LITHIUM
	neurothrophins (e.g. BDNF)	e.g., PMID: 19423950
	glycogen synthase kinase-3beta (GSK-3β)/β-catenin/WNT signaling	e.g., PMID: 19423950
	Human Leukocyte Antigens (HLA) antigen complex/Major Histocompatibility Complex MHC/antigen presentation pathway	e.g., PMID: 29121268
	Inflammatory cytokines (Tumor Necrosis Factor (TNF), interleukin 4 (IL-4), and interferon γ (IFN-γ))	e.g., PMID: 29121268
	OX40 signaling (OX40 receptor also known as tumor necrosis factor receptor superfamily member 4 (TNFRSF4) or CD134)	e.g., PMID: 29021832
	autoimmune thyroid disease signaling	e.g., PMID: 29021832
	Cell Division Cycle (cdc)-42 signaling	e.g., PMID: 29021832
	B cells development	e.g., PMID: 29021832
	Nur77 signaling in T lymphocytes (Nur77 also known as nerve growth factor IB (NGFIB) or Nuclear Receptor Subfamily 4 Group A Member 1 (NR4A1))	e.g., PMID: 29021832
	Calcium-induced T Lymphocyte Apoptosis	e.g., PMID: 29021832
	T helper lymphocytes 1 pathway	e.g., PMID: 29021832
	T helper lymphocytes 2 pathway	e.g., PMID: 29021832
	T helper lymphocytes differentiation	e.g., PMID: 29021832
	glutamate receptors	e.g., PMID: 26343379
	Zinc finger protein 493 (ZNF493)	e.g., PMID: 30318722
	neurogenesis/neuronal differentiation	e.g., PMID: 19423950
	growth factors (insulin grow factors (IGF1 and IGF2), vascular endotelial growth factors (VEGF))	e.g., PMID: 19423950
	phosphoinositide 3-kinase/Protein kinase B (AKT) pathway	e.g., PMID: 19423950
	histone demethylases (amino oxidase homolog lysine demethylase 1, Lysine Demethylases (KDM1, KDM2, KDM3), JmjC domain-containing histone demethylases)	e.g., PMID: 19423950
	long non-coding RNAs	e.g., PMID: 27633500
	CLOZAPINE
	dopaminergic signalling	e.g., PMID: 10638826
	serotoninergic signaling	e.g., PMID: 10638826
	muscarinic signaling	e.g., PMID: 10638826
	adrenergic signaling	e.g., PMID: 10638826
	histaminergic signaling	e.g., PMID: 10638826

## Sheet: TableS3_PRSs_vs_SA_results
Table S3. Polygenic risk score (PRS) prediction of suicide attempt (SA) in patients with mood disorders and schizophrenia from the GSRD, STAR*D, STEP-BD, and CATIE samples. Results are shown for the best fitting P-Threshold (achieving the lowest p-value for the association between each PRS and the target SA phenotype).
Abbreviations: CATIE, Clinical Antipsychotic Trials of Intervention Effectiveness; GSRD, Group for the Study of Resistant Depression; STAR*D, Sequenced Treatment Alternatives to Relieve Depression, STEP-BD, Systematic Treatment Enhancement Program for Bipolar Disorder;
PT, most predictive base genome-wide P-Threshold; OR, odds ratio; SE, standard error; CI, confidence interval; R2, the proportion of phenotypic variance explained as estimated by Nagelkerke's pseudo-R2; Beta, estimated coefficients of the model; Z, test statistics of the coefficients; QE, test statistic for the test of (residual) heterogeneity; QEp, p-value for the test of (residual) heterogeneity
I², estimates (in percent) how much of the total variability in the effect size estimates can be attributed to heterogeneity among the true effects ; H2, estimates the ratio of the total amount of variability in the effect size estimates to the amount of sampling variability.
Statistical tools used: PRSice for linux v2.2.13 (computational method = average), metafor R-package (rma.uni function, method = fixed-effect (inverse-variance weighted)).
Covariates: population principal components, recruitment centres.
Nominally significant result (P <0.05)
Statistically significant result: Bonferroni corrected α = 0.05/(24*8) = 2.6E-4
													meta-analysis
Base trait/disease	Target sample	PT	Estimate	SE	Z	P	OR	lower CI	upper CI	full R2	PRS R2		PT	Beta	SE	Z	P	OR	lower CI	upper CI	QE	QEp	I2	H2
Attention-deficit/hyperactivity disorder (ADHD)	CATIE	0.0001	-0.108502	0.220152	-0.492849	0.62212	0.897177	0.582749	1.38126	0.139197	0.00153084		0.0001	-0.0607503	0.0542735	-1.11934	0.262997	0.941058	0.846094	1.04668	1.29549	0.730205	0	0.431829
	GSRD	0.05	-0.163389	0.112551	-1.45169	0.146588	0.849261	0.681139	1.05888	0.203114	0.00376013
	STAR*D	0.3	0.141675	0.0753253	1.88084	0.0599936	1.1522	0.994055	1.33551	0.0499388	0.00420961
	STEP-BD	0.1	0.111497	0.075305	1.48061	0.13871	1.11795	0.964543	1.29576	0.0239362	0.00383541
													meta-analysis
Base trait/disease	Target sample	PT	Estimate	SE	Z	P	OR	lower CI	upper CI	full R2	PRS R2		PT	Beta	SE	Z	P	OR	lower CI	upper CI	QE	QEp	I2	H2
Aggression	CATIE	0.1	-0.384643	0.255036	-1.50819	0.131506	0.680694	0.412915	1.12213	0.151708	0.0140417		0.5	0.104807	0.0599801	1.74737	0.0805733	1.1105	0.987329	1.24903	4.77193	0.18928	37.1323	1.59064
	GSRD	0.5	0.174293	0.118307	1.47322	0.140692	1.1904	0.944037	1.50107	0.203236	0.00388173
	STAR*D	0.4	0.214529	0.0849996	2.52388	0.0116066	1.23928	1.0491	1.46394	0.0533894	0.00766021
	STEP-BD	0.1	-0.0351951	0.0776343	-0.453345	0.6503	0.965417	0.829147	1.12408	0.0204595	0.000358724
													meta-analysis
Base trait/disease	Target sample	PT	Estimate	SE	Z	P	OR	lower CI	upper CI	full R2	PRS R2		PT	Beta	SE	Z	P	OR	lower CI	upper CI	QE	QEp	I2	H2
Agreeableness	CATIE	0.05	0.538332	0.269378	1.99842	0.0456707	1.71315	1.0104	2.90465	0.162528	0.0248617		0.05	0.0958161	0.0611476	1.56696	0.117123	1.10056	0.976255	1.24068	6.53433	0.0883185	54.0886	2.17811
	GSRD	0.0001	-0.255987	0.110538	-2.31583	0.0205673	0.774152	0.623354	0.96143	0.20903	0.00967527
	STAR*D	0.001	0.0535462	0.0762827	0.701943	0.482715	1.05501	0.908493	1.22515	0.0463164	0.000587219
	STEP-BD	0.2	-0.0841932	0.0758392	-1.11015	0.266933	0.919254	0.792282	1.06657	0.0222545	0.00215371
													meta-analysis
Base trait/disease	Target sample	PT	Estimate	SE	Z	P	OR	lower CI	upper CI	full R2	PRS R2		PT	Beta	SE	Z	P	OR	lower CI	upper CI	QE	QEp	I2	H2
Alcohol dependence	CATIE	0.1	0.206978	0.240885	0.859242	0.390207	1.22996	0.767086	1.97213	0.142298	0.00463167		0.0001	-0.0939119	0.0548554	-1.71199	0.0868983	0.910363	0.817564	1.0137	4.18064	0.242607	28.2407	1.39355
	GSRD	0.1	-0.274108	0.123104	-2.22663	0.0259719	0.76025	0.597266	0.967709	0.208313	0.00895845
	STAR*D	0.0001	-0.136355	0.0767636	-1.77629	0.0756844	0.872533	0.750653	1.0142	0.0495055	0.00377631
	STEP-BD	0.0001	0.0557153	0.0743179	0.749689	0.453442	1.0573	0.913979	1.22309	0.0210825	0.000981691
													meta-analysis
Base trait/disease	Target sample	PT	Estimate	SE	Z	P	OR	lower CI	upper CI	full R2	PRS R2		PT	Beta	SE	Z	P	OR	lower CI	upper CI	QE	QEp	I2	H2
Alcohol intake	CATIE	0.05	0.223329	0.22813	0.978958	0.327601	1.25023	0.799471	1.95514	0.143707	0.00604085		0.05	0.106845	0.0554192	1.92795	0.0538618	1.11276	0.998227	1.24044	6.02319	0.110487	50.1925	2.00773
	GSRD	0.05	0.225329	0.114219	1.97278	0.0485207	1.25273	1.00146	1.56705	0.2063	0.00694606
	STAR*D	0.0001	-0.193385	0.0771314	-2.50722	0.0121685	0.824164	0.70853	0.95867	0.0531101	0.00738095
	STEP-BD	0.3	-0.0993296	0.0749267	-1.32569	0.184943	0.905444	0.781777	1.04867	0.0231759	0.00307509
													meta-analysis
Base trait/disease	Target sample	PT	Estimate	SE	Z	P	OR	lower CI	upper CI	full R2	PRS R2		PT	Beta	SE	Z	P	OR	lower CI	upper CI	QE	QEp	I2	H2
Anxiety (lifetime anxiety disorder)	CATIE	0.05	0.314111	0.221747	1.41653	0.15662	1.36904	0.886466	2.11432	0.150202	0.012535		0.001	0.0489469	0.0555375	0.881331	0.378139	1.05016	0.941854	1.17093	2.80472	0.422723	0	0.934907
	GSRD	0.05	-0.158317	0.113139	-1.39931	0.161719	0.853579	0.683814	1.06549	0.202871	0.00351705
	STAR*D	0.001	0.222816	0.0963646	2.31222	0.0207654	1.24959	1.03452	1.50937	0.0521238	0.00639459
	STEP-BD	0.001	0.141011	0.0742646	1.89877	0.0575951	1.15144	0.995463	1.33185	0.0264135	0.0063127
													meta-analysis
Base trait/disease	Target sample	PT	Estimate	SE	Z	P	OR	lower CI	upper CI	full R2	PRS R2		PT	Beta	SE	Z	P	OR	lower CI	upper CI	QE	QEp	I2	H2
Bipolar disorder (BD)	CATIE	0.0001	-0.482669	0.225147	-2.14379	0.0320494	0.617134	0.396945	0.959464	0.166204	0.0285373		0.5	0.0723961	0.0604255	1.19811	0.230876	1.07508	0.955008	1.21025	6.05834	0.108806	50.4815	2.01945
	GSRD	0.5	0.243675	0.120639	2.01987	0.0433972	1.27593	1.00725	1.61628	0.20667	0.00731616
	STAR*D	0.05	0.180269	0.0830354	2.171	0.0299315	1.19754	1.01767	1.4092	0.0513842	0.00565506
	STEP-BD	0.05	-0.181924	0.101264	-1.79652	0.0724113	0.833665	0.683587	1.01669	0.0257543	0.00565347
													meta-analysis
Base trait/disease	Target sample	PT	Estimate	SE	Z	P	OR	lower CI	upper CI	full R2	PRS R2		PT	Beta	SE	Z	P	OR	lower CI	upper CI	QE	QEp	I2	H2
Cannabis	CATIE	0.1	0.169255	0.376496	0.449553	0.653033	1.18442	0.566274	2.47734	0.138924	0.00125783		0.1	0.0863802	0.0821387	1.05164	0.292965	1.09022	0.928107	1.28065	2.49976	0.475334	0	0.833254
	GSRD	0.0001	0.136556	0.114069	1.19714	0.231252	1.14632	0.91666	1.43352	0.201935	0.00258051
	STAR*D	0.1	0.195192	0.145284	1.34352	0.179105	1.21554	0.914328	1.61599	0.0478829	0.00215373
	STEP-BD	0.001	-0.0737486	0.0727121	-1.01425	0.310461	0.928905	0.805522	1.07119	0.0218978	0.00179701
													meta-analysis
Base trait/disease	Target sample	PT	Estimate	SE	Z	P	OR	lower CI	upper CI	full R2	PRS R2		PT	Beta	SE	Z	P	OR	lower CI	upper CI	QE	QEp	I2	H2
Chronic Pain (CP)	CATIE	0.001	0.61123	0.252751	2.41831	0.0155928	1.8427	1.12281	3.02413	0.177326	0.0396591		0.0001	0.134743	0.0557401	2.41734	0.0156344	1.14424	1.02582	1.27633	1.14941	0.765161	0	0.383137
	GSRD	0.0001	0.0857043	0.111231	0.77051	0.440998	1.08948	0.876071	1.35488	0.200417	0.0010626
	STAR*D	0.0001	0.116552	0.0791286	1.47295	0.140765	1.12362	0.962194	1.31212	0.048321	0.00259189
	STEP-BD	0.001	0.171244	0.0753275	2.27332	0.0230067	1.18678	1.02388	1.37559	0.0291774	0.00907653
													meta-analysis
Base trait/disease	Target sample	PT	Estimate	SE	Z	P	OR	lower CI	upper CI	full R2	PRS R2		PT	Beta	SE	Z	P	OR	lower CI	upper CI	QE	QEp	I2	H2
Conscientiousness	CATIE	0.5	-0.273155	0.266683	-1.02427	0.305709	0.760975	0.451196	1.28344	0.144253	0.00658615		0.0001	-0.0645251	0.0540334	-1.19417	0.232412	0.937513	0.843303	1.04225	0.347177	0.950925	0	0.115726
	GSRD	0.0001	-0.0891487	0.11151	-0.79947	0.424018	0.91471	0.73513	1.13816	0.2005	0.00114601
	STAR*D	0.001	-0.10968	0.0767102	-1.4298	0.152774	0.896121	0.771027	1.04151	0.0481702	0.00244107
	STEP-BD	0.001	0.0457934	0.0741207	0.617823	0.536692	1.04686	0.905305	1.21054	0.0207672	0.00066633
													meta-analysis
Base trait/disease	Target sample	PT	Estimate	SE	Z	P	OR	lower CI	upper CI	full R2	PRS R2		PT	Beta	SE	Z	P	OR	lower CI	upper CI	QE	QEp	I2	H2
Coronary artery disease (CAD)	CATIE	0.001	0.412561	0.223177	1.84858	0.0645182	1.51068	0.975441	2.33962	0.158977	0.02131		0.001	0.15551	0.05488	2.83364	0.00460214	1.16825	1.04912	1.30092	6.31416	0.0972869	52.4877	2.10472
	GSRD	0.0001	0.265569	0.113522	2.33936	0.0193168	1.30417	1.04401	1.62917	0.209194	0.00984002
	STAR*D	0.1	0.10781	0.0820276	1.31431	0.188741	1.11384	0.948414	1.30811	0.0477871	0.00205796
	STEP-BD	0.5	0.0960036	0.0729355	1.31628	0.18808	1.10076	0.954135	1.26992	0.0231328	0.00303196
													meta-analysis
Base trait/disease	Target sample	PT	Estimate	SE	Z	P	OR	lower CI	upper CI	full R2	PRS R2		PT	Beta	SE	Z	P	OR	lower CI	upper CI	QE	QEp	I2	H2
PGC Cross disorder phenotype	CATIE	0.0001	-0.601458	0.213987	-2.81073	0.00494299	0.548012	0.360281	0.833565	0.186447	0.0487801		0.2	-0.0693458	0.0585961	-1.18345	0.23663	0.933004	0.831776	1.04655	1.5816	0.663569	0	0.527201
	GSRD	0.2	-0.133294	0.111782	-1.19245	0.233086	0.875207	0.703008	1.08959	0.201903	0.00254895
	STAR*D	0.0001	0.191259	0.0810308	2.36032	0.0182592	1.21077	1.03297	1.41918	0.052484	0.00675486
	STEP-BD	0.001	0.072468	0.0777103	0.93254	0.351058	1.07516	0.92326	1.25205	0.0216196	0.00151881
													meta-analysis
Base trait/disease	Target sample	PT	Estimate	SE	Z	P	OR	lower CI	upper CI	full R2	PRS R2		PT	Beta	SE	Z	P	OR	lower CI	upper CI	QE	QEp	I2	H2
C-Reactive Protein (CRP)	CATIE	0.2	0.287875	0.26613	1.08171	0.279381	1.33359	0.791569	2.24676	0.144968	0.00730172		0.0001	0.0768183	0.0551145	1.3938	0.163379	1.07985	0.969278	1.20303	0.557094	0.90618	0	0.185698
	GSRD	0.2	-0.251658	0.121799	-2.06618	0.0388118	0.77751	0.612391	0.987151	0.207078	0.00772383
	STAR*D	0.4	0.186178	0.109069	1.70697	0.0878268	1.20464	0.97278	1.49175	0.049212	0.00348287
	STEP-BD	0.2	0.0975295	0.0722597	1.34971	0.17711	1.10244	0.956859	1.27018	0.0232891	0.00318826
													meta-analysis
Base trait/disease	Target sample	PT	Estimate	SE	Z	P	OR	lower CI	upper CI	full R2	PRS R2		PT	Beta	SE	Z	P	OR	lower CI	upper CI	QE	QEp	I2	H2
Extraversion	CATIE	0.2	-0.475305	0.262345	-1.81175	0.0700244	0.621695	0.371762	1.03966	0.158738	0.021071		0.05	0.0812962	0.0590323	1.37715	0.168467	1.08469	0.96618	1.21774	1.89251	0.595013	0	0.630837
	GSRD	0.2	0.0786083	0.115252	0.682059	0.495202	1.08178	0.863048	1.35595	0.200188	0.000833786
	STAR*D	0.2	0.190725	0.0931628	2.04722	0.0406365	1.21013	1.00816	1.45255	0.050729	0.00499984
	STEP-BD	0.1	0.112659	0.0798778	1.41039	0.158425	1.11925	0.957048	1.30894	0.0235806	0.00347976
													meta-analysis
Base trait/disease	Target sample	PT	Estimate	SE	Z	P	OR	lower CI	upper CI	full R2	PRS R2		PT	Beta	SE	Z	P	OR	lower CI	upper CI	QE	QEp	I2	H2
Insomnia	CATIE	0.0001	-0.25768	0.2298	-1.12132	0.26215	0.772843	0.492585	1.21255	0.145479	0.00781235		0.0001	-0.0666092	0.0550839	-1.20923	0.226573	0.935561	0.839817	1.04222	2.75578	0.43083	0	0.918595
	GSRD	0.2	-0.179546	0.1139	-1.57634	0.114947	0.83565	0.668452	1.04467	0.203813	0.00445837
	STAR*D	0.2	0.142711	0.0798572	1.78707	0.0739255	1.1534	0.986286	1.34882	0.0495523	0.00382311
	STEP-BD	0.05	0.10657	0.0743182	1.43397	0.151582	1.11246	0.96166	1.2869	0.0236982	0.00359735
													meta-analysis
Base trait/disease	Target sample	PT	Estimate	SE	Z	P	OR	lower CI	upper CI	full R2	PRS R2		PT	Beta	SE	Z	P	OR	lower CI	upper CI	QE	QEp	I2	H2
Loneliness	CATIE	0.2	0.390329	0.233632	1.6707	0.0947804	1.47747	0.934644	2.33555	0.155316	0.0176492		0.001	0.144212	0.055251	2.61012	0.00905113	1.15513	1.03657	1.28724	3.36614	0.338542	10.8773	1.12205
	GSRD	0.0001	0.413401	0.11543	3.58139	0.000341777	1.51195	1.20582	1.89581	0.222784	0.0234295
	STAR*D	0.001	0.217825	0.0771518	2.82333	0.00475278	1.24337	1.06888	1.44635	0.0552927	0.00956351
	STEP-BD	0.1	0.0520343	0.0733693	0.709211	0.478194	1.05341	0.912315	1.21633	0.0209788	0.000878024
													meta-analysis
Base trait/disease	Target sample	PT	Estimate	SE	Z	P	OR	lower CI	upper CI	full R2	PRS R2		PT	Beta	SE	Z	P	OR	lower CI	upper CI	QE	QEp	I2	H2
Major depressive disorder (MDD)	CATIE	0.05	0.381943	0.241383	1.58231	0.113578	1.46513	0.912865	2.3515	0.153761	0.0160943		0.05	0.21328	0.0567935	3.75536	0.000173091	1.23773	1.10735	1.38347	2.55326	0.465742	0	0.851087
	GSRD	0.05	0.173615	0.112208	1.54727	0.121799	1.1896	0.954744	1.48222	0.20366	0.00430541
	STAR*D *	0.05	0.24855	0.0822209	3.02296	0.00250316	1.28217	1.09133	1.50637	0.0566676	0.0109385
	STEP-BD	0.0001	0.131818	0.0731247	1.80265	0.0714439	1.1409	0.988559	1.31672	0.0257943	0.00569349
	* Leave-one-out MDD GWAS summary statistics (excluding STAR*D) were used as base dataset
													meta-analysis
Base trait/disease	Target sample	PT	Estimate	SE	Z	P	OR	lower CI	upper CI	full R2	PRS R2		PT	Beta	SE	Z	P	OR	lower CI	upper CI	QE	QEp	I2	H2
Metabolic syndrome (MetS)	CATIE	0.001	0.558873	0.261025	2.14107	0.0322682	1.7487	1.0484	2.91678	0.168125	0.0304582		0.05	0.0851316	0.0544985	1.56209	0.118266	1.08886	0.97855	1.21161	1.29452	0.730436	0	0.431506
	GSRD	0.0001	-0.129108	0.110999	-1.16315	0.24477	0.878879	0.707042	1.09248	0.201785	0.00243052
	STAR*D	0.05	0.0650469	0.0750011	0.867279	0.385789	1.06721	0.921313	1.23621	0.0466246	0.000895469
	STEP-BD	0.05	0.0765018	0.0749568	1.02061	0.307438	1.0795	0.932008	1.25034	0.0219211	0.00182029
													meta-analysis
Base trait/disease	Target sample	PT	Estimate	SE	Z	P	OR	lower CI	upper CI	full R2	PRS R2		PT	Beta	SE	Z	P	OR	lower CI	upper CI	QE	QEp	I2	H2
Neuroticism	CATIE	0.05	0.201933	0.228703	0.882947	0.377265	1.22377	0.781668	1.91591	0.142562	0.00489577		0.2	-0.0505079	0.0560172	-0.901649	0.367243	0.950746	0.851888	1.06108	1.44112	0.695926	0	0.480372
	GSRD	0.2	-0.0813831	0.111342	-0.73093	0.464822	0.92184	0.741105	1.14665	0.200309	0.000954931
	STAR*D	0.1	-0.146536	0.0788861	-1.85756	0.0632313	0.863695	0.739965	1.00811	0.0498487	0.00411956
	STEP-BD	0.0001	0.0661479	0.0732998	0.902429	0.366829	1.06838	0.925409	1.23345	0.0215233	0.00142247
													meta-analysis
Base trait/disease	Target sample	PT	Estimate	SE	Z	P	OR	lower CI	upper CI	full R2	PRS R2		PT	Beta	SE	Z	P	OR	lower CI	upper CI	QE	QEp	I2	H2
Openness to experience	CATIE	0.0001	-0.229717	0.224885	-1.02149	0.307023	0.794758	0.511457	1.23498	0.144186	0.0065196		0.1	0.0704932	0.0674975	1.04438	0.296308	1.07304	0.940071	1.22481	0.276898	0.964313	0	0.0922994
	GSRD	0.05	0.158227	0.12483	1.26754	0.204962	1.17143	0.917191	1.49615	0.202236	0.00288188
	STAR*D	0.0001	-0.102888	0.0787594	-1.30636	0.19143	0.902228	0.77317	1.05283	0.0477598	0.00203061
	STEP-BD	0.001	0.0568926	0.0740159	0.768653	0.442099	1.05854	0.915597	1.2238	0.0211325	0.00103164
													meta-analysis
Base trait/disease	Target sample	PT	Estimate	SE	Z	P	OR	lower CI	upper CI	full R2	PRS R2		PT	Beta	SE	Z	P	OR	lower CI	upper CI	QE	QEp	I2	H2
Post-traumatic stress disorder (PTSD)	CATIE	0.1	0.539065	0.247136	2.18125	0.0291651	1.7144	1.0562	2.78278	0.168523	0.0308565		0.2	0.114699	0.0613074	1.87089	0.0613606	1.12154	0.994554	1.26473	8.7267	0.0331541	65.6228	2.9089
	GSRD	0.001	-0.235396	0.110329	-2.13357	0.0328777	0.790258	0.636583	0.981032	0.207536	0.00818151
	STAR*D	0.001	0.22928	0.0806655	2.84235	0.00447821	1.25769	1.07377	1.47312	0.0553783	0.0096491
	STEP-BD	0.2	0.130008	0.0756	1.71968	0.0854911	1.13884	0.981996	1.32073	0.0252731	0.00517232
													meta-analysis
Base trait/disease	Target sample	PT	Estimate	SE	Z	P	OR	lower CI	upper CI	full R2	PRS R2		PT	Beta	SE	Z	P	OR	lower CI	upper CI	QE	QEp	I2	H2
Schizophrenia (SCZ)	CATIE *	0.0001	-0.554068	0.211668	-2.61763	0.0088543	0.574608	0.379486	0.870055	0.17902	0.0413538		0.001	0.0504818	0.0515845	0.978623	0.327766	1.0622	-0.050622	0.151586	5.97969	0.112603	49.8302	1.99323
	GSRD	0.05	0.154586	0.136963	1.12867	0.259036	1.16718	0.892382	1.52659	0.201639	0.00228472
	STAR*D	0.001	0.226965	0.0921997	2.46166	0.0138294	1.25479	1.04734	1.50332	0.0530467	0.00731756
	STEP-BD	0.05	-0.0995433	0.0899583	-1.10655	0.268489	0.905251	0.758918	1.0798	0.0222409	0.00214011
	* Leave-one-out SCZ GWAS summary statistics (excluding CATIE) were used as base dataset
													meta-analysis
Base trait/disease	Target sample	PT	Estimate	SE	Z	P	OR	lower CI	upper CI	full R2	PRS R2		PT	Beta	SE	Z	P	OR	lower CI	upper CI	QE	QEp	I2	H2
Suicide Attempt (SA)	CATIE	0.001	0.464516	0.218516	2.12578	0.0335216	1.59124	1.03689	2.44198	0.167071	0.0294043		0.5	0.126485	0.0596954	2.11884	0.0341043	1.13483	1.00953	1.27569	0.655802	0.883547	0	0.218601
	GSRD	0.3	0.182661	0.115748	1.57809	0.114545	1.20041	0.956758	1.5061	0.203829	0.00447434
	STAR*D	0.05	0.0575878	0.0768035	0.749807	0.453371	1.05928	0.911242	1.23136	0.0463979	0.000668763
	STEP-BD	0.5	0.10911	0.0746253	1.4621	0.143713	1.11528	0.963526	1.29095	0.0238425	0.00374168
													meta-analysis
Base trait/disease	Target sample	PT	Estimate	SE	Z	P	OR	lower CI	upper CI	full R2	PRS R2		PT	Beta	SE	Z	P	OR	lower CI	upper CI	QE	QEp	I2	H2
Type 2 diabetes mellitus (T2DM)	CATIE	0.2	-2.43406	1.21116	-2.00969	0.0444638	0.0876801	0.00816469	0.941591	0.16268	0.025013		0.1	-0.469852	0.258975	-1.81427	0.0696358	0.625095	0.376275	1.03845	5.46456	0.140773	45.1008	1.82152
	GSRD	0.5	-0.0870065	0.137822	-0.631297	0.527846	0.916671	0.699676	1.20096	0.200068	0.00071322
	STAR*D	0.1	-0.594556	0.553247	-1.07467	0.282524	0.551807	0.186575	1.632	0.0471043	0.00137516
	STEP-BD	0.0001	0.163522	0.0780835	2.0942	0.0362424	1.17765	1.01053	1.37241	0.0277923	0.00769151

## Sheet: TableS4_detail_MDD-PRS_vs_SA
Table S4. Detail of the associations between the polygenic risk scores for major depressive disorder (MDD-PRSs) and lifetime suicide attempt (SA) in patients with schizophrenia (CATIE sample), major depressive disorder (GSRD and STAR*D samples), and bipolar spectrum disorders (STEP-BD sample).
Abbreviations: CATIE, Clinical Antipsychotic Trials of Intervention Effectiveness; GSRD, European Group for the Study of Resistant Depression; STAR*D, Sequenced Treatment Alternatives to Relieve Depression; STEP-BD, Systematic Treatment Enhancement Program for Bipolar Disorder;
	PT, base genome-wide P-Threshold; Beta, estimated coefficients of the model; SE, standard error; Z, test statistics of the coefficients; P, p-value; OR, odds ratio; CI, 95% confidence interval; R2, the proportion of phenotypic variance explained as estimated by Nagelkerke's pseudo-R2,
Regression model: SA ~ MDD-PRSs + population principal components + recruitment sites
Statistical tools used: PRSice for linux v2.2.13 (computational method = average), metafor R-package (rma.uni function, method = fixed-effect (inverse-variance weighted)).
Nominally significant result (P <0.05)
Statistically significant result: Bonferroni corrected α = 0.05/(24*8) = 2.6E-4
	CATIE											meta-analysis
	PT	Beta	SE	Z	P	OR	lower CI	upper CI	full R2	PRS R2		PT	Beta	SE	Z	P	OR	lower CI	upper CI	QE	QEp	I2	H2
	0.0001	-0.14606	0.245279	-0.595483	0.551521	0.864106	0.534295	1.3975	0.139879	0.00221225		0.0001	0.119877	0.0565125	2.12125	0.033901	1.12736	1.00916	1.2594	1.86861	0.60012	0	0.62287
	0.001	-0.0935641	0.241091	-0.388086	0.697953	0.91068	0.567734	1.46079	0.138609	0.000942419		0.001	0.125524	0.0569302	2.20487	0.0274631	1.13374	1.01404	1.26757	2.71617	0.437486	0	0.905391
	0.05	0.381943	0.241383	1.58231	0.113578	1.46513	0.912865	2.3515	0.153761	0.0160943		0.05	0.21328	0.0567935	3.75536	0.000173091	1.23773	1.10735	1.38347	2.55326	0.465742	0	0.851087
	0.1	0.32945	0.245641	1.34118	0.179861	1.3902	0.858982	2.24995	0.149233	0.011566		0.1	0.187293	0.0572898	3.26922	0.00107846	1.20598	1.07789	1.34929	2.385	0.496433	0	0.795
	0.2	0.292462	0.241796	1.20954	0.226454	1.33972	0.834054	2.15197	0.147006	0.00933979		0.2	0.167089	0.057432	2.90934	0.00362192	1.18186	1.05604	1.32267	1.65605	0.646749	0	0.552016
	0.3	0.224411	0.243275	0.922456	0.356291	1.25158	0.776927	2.01623	0.143078	0.00541103		0.3	0.14823	0.0572647	2.58851	0.00963918	1.15978	1.03665	1.29754	1.22011	0.748185	0	0.406703
	0.4	0.21151	0.243409	0.868947	0.384876	1.23554	0.766767	1.99091	0.142455	0.00478835		0.4	0.137427	0.0572922	2.3987	0.0164533	1.14732	1.02545	1.28366	1.04478	0.790418	0	0.348261
	0.5	0.183386	0.244899	0.748821	0.453965	1.20128	0.743329	1.94136	0.141218	0.00355094		0.5	0.129381	0.0574174	2.25334	0.0242374	1.13812	1.01699	1.27369	1.06098	0.786501	0	0.35366
	GSRD
	PT	Beta	SE	Z	P	OR	lower CI	upper CI	full R2	PRS R2
	0.0001	0.127827	0.114161	1.11971	0.262835	1.13636	0.90853	1.42131	0.201596	0.0022413
	0.001	0.0902668	0.115748	0.779854	0.435477	1.09447	0.872319	1.37319	0.200444	0.00108924
	0.05	0.173615	0.112208	1.54727	0.121799	1.1896	0.954744	1.48222	0.20366	0.00430541
	0.1	0.139911	0.112332	1.24552	0.212942	1.15017	0.922877	1.43345	0.202138	0.00278347
	0.2	0.0851655	0.113539	0.750097	0.453196	1.0889	0.871646	1.3603	0.200362	0.00100789
	0.3	0.0849648	0.112611	0.754499	0.450549	1.08868	0.873059	1.35755	0.200374	0.00101956
	0.4	0.0691047	0.11278	0.612738	0.54005	1.07155	0.859036	1.33663	0.200027	0.000672213
	0.5	0.0572602	0.112528	0.508852	0.610856	1.05893	0.849341	1.32024	0.199818	0.000463363
	STAR*D
	PT	Beta	SE	Z	P	OR	lower CI	upper CI	full R2	PRS R2
	0.0001	0.194923	0.0783598	2.48754	0.012863	1.21522	1.0422	1.41695	0.053207	0.00747782
	0.001	0.234872	0.0797562	2.94488	0.00323079	1.26475	1.08172	1.47875	0.0561275	0.0103983
	0.05	0.24855	0.0822209	3.02296	0.00250316	1.28217	1.09133	1.50637	0.0566676	0.0109385
	0.1	0.233723	0.0828428	2.82129	0.00478314	1.26329	1.07396	1.48601	0.0552738	0.00954463
	0.2	0.220429	0.0836904	2.63386	0.0084421	1.24661	1.05802	1.46882	0.0540584	0.00832923
	0.3	0.200606	0.0832646	2.40926	0.0159851	1.22214	1.03812	1.43879	0.0526925	0.00696338
	0.4	0.187262	0.0831401	2.25237	0.0242992	1.20594	1.02461	1.41937	0.0518122	0.00608304
	0.5	0.185035	0.0834474	2.21738	0.0265971	1.20326	1.02171	1.41707	0.0516232	0.00589404
	STEP-BD
	PT	Beta	SE	Z	P	OR	lower CI	upper CI	full R2	PRS R2
	0.0001	0.131818	0.0731247	1.80265	0.0714439	1.1409	0.988559	1.31672	0.0257943	0.00569349
	0.001	0.10759	0.0756563	1.42209	0.154999	1.11359	0.960121	1.29159	0.0236366	0.0035358
	0.05	0.0990308	0.0752279	1.31641	0.188036	1.1041	0.952737	1.27951	0.0231312	0.00303036
	0.1	0.0801047	0.0764447	1.04788	0.294695	1.0834	0.932648	1.25852	0.0220208	0.00192001
	0.2	0.109809	0.076564	1.43421	0.151511	1.11607	0.960543	1.29677	0.0237013	0.00360048
	0.3	0.0955531	0.0763465	1.25157	0.210726	1.10027	0.947351	1.27787	0.0228407	0.00273989
	0.4	0.0986594	0.0766305	1.28747	0.197931	1.10369	0.949769	1.28256	0.0229997	0.00289889
	0.5	0.0979159	0.0767652	1.27553	0.202123	1.10287	0.948813	1.28194	0.0229462	0.0028454

## Sheet: TableS5_PRSs_vs_TWESI_results
Table S5. Polygenic risk score prediction of treatment-emergent/worsening suicidal ideation (TWESI) in patients with major depressive disorder from the GSRD and STAR*D samples. Results are shown for the best fitting P-Threshold (achieving the lowest p-value for the association between each PRS and the target TWESI phenotype).
Abbreviations: GSRD, Group for the Study of Resistant Depression; STAR*D; Sequenced Treatment Alternatives to Relieve Depression;
PT, most predictive base genome-wide P-Threshold; OR, odds ratio; SE, standard error; CI, confidence interval; R2, the proportion of phenotypic variance explained as estimated by Nagelkerke's pseudo-R2; Beta, estimated coefficients of the model; Z, test statistics of the coefficients; QE, test statistic for the test of (residual) heterogeneity; QEp, p-value for the test of (residual) heterogeneity
I², estimates (in percent) how much of the total variability in the effect size estimates can be attributed to heterogeneity among the true effects ; H2, estimates the ratio of the total amount of variability in the effect size estimates to the amount of sampling variability.
Statistical tools used: PRSice for linux v2.2.13 (computational method = average), metafor R-package (rma.uni function, method = fixed-effect (inverse-variance weighted)).
Covariates: population principal components, recruitment centres.
Nominally significant result (P <0.05)
Statistically significant result: Bonferroni corrected α = 0.05/(24*8) = 2.6E-4
													meta-analysis
Base trait/disease	Target sample	PT	Estimate	SE	Z	P	OR	lower CI	upper CI	full R2	PRS R2		PT	Beta	SE	Z	P	OR	lower CI	upper CI	QE	QEp	I2	H2
Attention-deficit/hyperactivity disorder (ADHD)	STAR*D	0.05	0.0693337	0.114533	0.605358	0.544941	1.07179	0.856285	1.34154	0.0379186	0.000698424		0.05	0.0635	0.0782	0.8116	0.417	1.06556	0.914114	1.2421	0.0073	0.9319	0	0.0073
	GSRD	0.2	0.112252	0.103692	1.08255	0.279007	1.11879	0.913032	1.37093	0.191662	0.00184432
													meta-analysis
Base trait/disease	Target sample	PT	Estimate	SE	Z	P	OR	lower CI	upper CI	full R2	PRS R2		PT	Beta	SE	Z	P	OR	lower CI	upper CI	QE	QEp	I2	H2
Aggression	STAR*D	0.1	0.0604879	0.121961	0.495961	0.619922	1.06235	0.836477	1.34923	0.0376902	0.000470093		0.0001	0.0802	0.0775	1.0354	0.3005	1.0835	0.930903	1.26125	0.5305	0.4664	0	0.5305
	GSRD	0.0001	0.141728	0.102623	1.38106	0.16726	1.15226	0.942318	1.40898	0.192816	0.00299833
													meta-analysis
Base trait/disease	Target sample	PT	Estimate	SE	Z	P	OR	lower CI	upper CI	full R2	PRS R2		PT	Beta	SE	Z	P	OR	lower CI	upper CI	QE	QEp	I2	H2
Agreeableness	STAR*D	0.2	-0.077227	0.138185	-0.558867	0.576253	0.92568	0.70605	1.21363	0.037817	0.000596817		0.001	0.0537	0.0773	0.6944	0.4875	1.05517	0.90683	1.22777	0.3127	0.576	0	0.3127
	GSRD	0.001	0.100608	0.0999187	1.0069	0.313983	1.10584	0.909161	1.34507	0.191412	0.00159461
													meta-analysis
Base trait/disease	Target sample	PT	Estimate	SE	Z	P	OR	lower CI	upper CI	full R2	PRS R2		PT	Beta	SE	Z	P	OR	lower CI	upper CI	QE	QEp	I2	H2
Alcohol dependence	STAR*D	0.0001	0.0800414	0.114891	0.696675	0.486006	1.08333	0.864898	1.35693	0.0381435	0.000923352		0.3	-0.0994	0.0843	-1.1787	0.2385	0.90538	0.767436	1.06812	3.7662	0.0523	73.4481	3.7662
	GSRD	0.3	-0.277928	0.112073	-2.47989	0.0131423	0.757352	0.607994	0.9434	0.199564	0.00974688
													meta-analysis
Base trait/disease	Target sample	PT	Estimate	SE	Z	P	OR	lower CI	upper CI	full R2	PRS R2		PT	Beta	SE	Z	P	OR	lower CI	upper CI	QE	QEp	I2	H2
Alcohol intake	STAR*D	0.0001	-0.145031	0.114002	-1.27219	0.203307	0.864995	0.691789	1.08157	0.0402449	0.00302479		0.0001	-0.1285	0.0778	-1.6503	0.0989	0.879414	0.754953	1.02439	0.0587	0.8085	0	0.0587
	GSRD	0.001	-0.125694	0.102211	-1.22975	0.218792	0.881884	0.721785	1.0775	0.192174	0.00235688
													meta-analysis
Base trait/disease	Target sample	PT	Estimate	SE	Z	P	OR	lower CI	upper CI	full R2	PRS R2		PT	Beta	SE	Z	P	OR	lower CI	upper CI	QE	QEp	I2	H2
Anxiety (lifetime anxiety disorder)	STAR*D	0.001	-0.107066	0.114164	-0.937831	0.348331	0.898466	0.718329	1.12378	0.0388978	0.00167767		0.0001	-0.0386	0.0793	-0.4866	0.6265	0.962135	0.82374	1.12389	0.0038	0.951	0	0.0038
	GSRD	0.001	0.156772	0.0993033	1.57872	0.1144	1.16973	0.962846	1.42107	0.193741	0.00392353
													meta-analysis
Base trait/disease	Target sample	PT	Estimate	SE	Z	P	OR	lower CI	upper CI	full R2	PRS R2		PT	Beta	SE	Z	P	OR	lower CI	upper CI	QE	QEp	I2	H2
Bipolar disorder (BD)	STAR*D	0.2	0.138612	0.127411	1.08791	0.276635	1.14868	0.894837	1.47453	0.0394922	0.00227206		0.001	-0.153894	0.0804783	-1.91224	0.0558458	0.857363	0.732254	1.00385	0.156859	0.692065	0	0.156859
	GSRD	0.001	-0.188579	0.105472	-1.78795	0.0737843	0.828135	0.673475	1.01831	0.194825	0.00500784
													meta-analysis
Base trait/disease	Target sample	PT	Estimate	SE	Z	P	OR	lower CI	upper CI	full R2	PRS R2		PT	Beta	SE	Z	P	OR	lower CI	upper CI	QE	QEp	I2	H2
Cannabis	STAR*D	0.5	0.206397	0.219842	0.938841	0.347812	1.22924	0.798921	1.89134	0.0389	0.0016798		0.0001	-0.0454	0.0837	-0.5425	0.5875	0.955615	0.811071	1.12592	4.4798	0.0343	78	4.4798
	GSRD	0.0001	-0.235752	0.100577	-2.34399	0.0190785	0.789977	0.648636	0.962115	0.198461	0.00864378
													meta-analysis
Base trait/disease	Target sample	PT	Estimate	SE	Z	P	OR	lower CI	upper CI	full R2	PRS R2		PT	Beta	SE	Z	P	OR	lower CI	upper CI	QE	QEp	I2	H2
Chronic Pain (CP)	STAR*D	0.0001	-0.0916081	0.117027	-0.782798	0.433746	0.912463	0.725438	1.1477	0.0383901	0.00116998		0.3	-0.0732574	0.0781312	-0.93762	0.34844	0.929362	0.797406	1.08315	0.566216	0.451767	0	0.566216
	GSRD	0.4	-0.139231	0.102877	-1.35337	0.175937	0.870027	0.711152	1.0644	0.192696	0.0028785
													meta-analysis
Base trait/disease	Target sample	PT	Estimate	SE	Z	P	OR	lower CI	upper CI	full R2	PRS R2		PT	Beta	SE	Z	P	OR	lower CI	upper CI	QE	QEp	I2	H2
Conscientiousness	STAR*D	0.0001	0.176473	0.117583	1.50083	0.133399	1.193	0.947441	1.50221	0.0415415	0.00432138		0.001	-0.0939	0.0787	-1.193	0.2329	0.910374	0.780204	1.06226	0.0028	0.9574	0	0.0028
	GSRD	0.05	0.112346	0.106607	1.05383	0.291959	1.1189	0.907916	1.37891	0.191561	0.00174371
													meta-analysis
Base trait/disease	Target sample	PT	Estimate	SE	Z	P	OR	lower CI	upper CI	full R2	PRS R2		PT	Beta	SE	Z	P	OR	lower CI	upper CI	QE	QEp	I2	H2
Coronary artery disease (CAD)	STAR*D	0.0001	0.249421	0.11198	2.22737	0.0259225	1.28328	1.03039	1.59824	0.0466811	0.00946094		0.0001	0.1662	0.0774	2.149	0.0316	1.18081	1.01471	1.37424	1.4914	0.222	32.9504	1.4914
	GSRD	0.5	0.171285	0.107187	1.598	0.110043	1.18683	0.961941	1.46429	0.193819	0.00400135
													meta-analysis
Base trait/disease	Target sample	PT	Estimate	SE	Z	P	OR	lower CI	upper CI	full R2	PRS R2		PT	Beta	SE	Z	P	OR	lower CI	upper CI	QE	QEp	I2	H2
Cross disorder phenotype of the Psychiatric Genomics Consortium	STAR*D	0.1	0.20436	0.133107	1.5353	0.12471	1.22674	0.945037	1.59241	0.0417188	0.00449863		0.1	0.1341	0.0874	1.535	0.1248	1.14351	0.96358	1.35703	0.8613	0.3534	0	0.8613
	GSRD	0.0001	-0.177899	0.101033	-1.76079	0.0782731	0.837027	0.686655	1.02033	0.194627	0.0048093
													meta-analysis
Base trait/disease	Target sample	PT	Estimate	SE	Z	P	OR	lower CI	upper CI	full R2	PRS R2		PT	Beta	SE	Z	P	OR	lower CI	upper CI	QE	QEp	I2	H2
C-Reactive Protein (CRP)	STAR*D	0.001	0.0559325	0.116421	0.480435	0.630918	1.05753	0.841767	1.32859	0.0376617	0.00044159		0.2	0.0256	0.1	0.2559	0.798	1.02593	0.843412	1.24795	0.0001	0.991	0	0.0001
	GSRD	0.0001	-0.0982555	0.0996769	-0.98574	0.324261	0.906417	0.745558	1.10198	0.191344	0.00152633
													meta-analysis
Base trait/disease	Target sample	PT	Estimate	SE	Z	P	OR	lower CI	upper CI	full R2	PRS R2		PT	Beta	SE	Z	P	OR	lower CI	upper CI	QE	QEp	I2	H2
Extraversion	STAR*D	0.001	-0.203015	0.120543	-1.68417	0.0921485	0.816266	0.644501	1.03381	0.0426587	0.00543856		0.5	-0.1396	0.0922	-1.5132	0.1302	0.869706	0.725859	1.04206	1.67	0.1963	40	1.67
	GSRD	0.001	0.0864714	0.102025	0.847549	0.396689	1.09032	0.892706	1.33168	0.190945	0.00112806
													meta-analysis
Base trait/disease	Target sample	PT	Estimate	SE	Z	P	OR	lower CI	upper CI	full R2	PRS R2		PT	Beta	SE	Z	P	OR	lower CI	upper CI	QE	QEp	I2	H2
Insomnia	STAR*D	0.001	0.173238	0.117135	1.47896	0.139151	1.18915	0.945211	1.49604	0.041371	0.00415089		0.001	0.1529	0.0798	1.9169	0.0553	1.16521	0.996606	1.36233	0.0848	0.7709	0	0.0848
	GSRD	0.001	0.127621	0.104002	1.22709	0.219787	1.13612	0.926609	1.39301	0.192179	0.0023621
													meta-analysis
Base trait/disease	Target sample	PT	Estimate	SE	Z	P	OR	lower CI	upper CI	full R2	PRS R2		PT	Beta	SE	Z	P	OR	lower CI	upper CI	QE	QEp	I2	H2
Loneliness	STAR*D	0.0001	-0.158238	0.115307	-1.37232	0.169963	0.853647	0.680969	1.07011	0.0408458	0.00362568		0.0001	-0.1041	0.0786	-1.324	0.1855	0.901135	0.772441	1.05127	0.6155	0.4327	0	0.6155
	GSRD	0.05	0.0862466	0.102272	0.843303	0.399059	1.09008	0.892073	1.33203	0.190935	0.00111751
													meta-analysis
Base trait/disease	Target sample	PT	Estimate	SE	Z	P	OR	lower CI	upper CI	full R2	PRS R2		PT	Beta	SE	Z	P	OR	lower CI	upper CI	QE	QEp	I2	H2
Major depressive disorder (MDD)	STAR*D *	0.2	0.141503	0.123803	1.14297	0.25305	1.152	0.903797	1.46837	0.0397233	0.0025031		0.2	0.168011	0.0830877	2.0221	0.0431664	1.18295	1.00518	1.39216	0.133591	0.714738	0	0.133591
	GSRD	0.2	0.200887	0.105218	1.90924	0.0562311	1.22249	0.994673	1.50248	0.195577	0.00575932
	* Leave-one-out MDD GWAS summary statistics (excluding STAR*D) were used as base dataset
													meta-analysis
Base trait/disease	Target sample	PT	Estimate	SE	Z	P	OR	lower CI	upper CI	full R2	PRS R2		PT	Beta	SE	Z	P	OR	lower CI	upper CI	QE	QEp	I2	H2
Metabolic syndrome (MetS)	STAR*D	0.05	-0.0896057	0.113038	-0.792705	0.42795	0.914292	0.732597	1.14105	0.0384224	0.00120224		0.001	-0.0971278	0.0778916	-1.24696	0.212412	0.90744	0.778962	1.05711	0.000199571	0.988729	0	0.000199571
	GSRD	0.001	-0.0983265	0.102779	-0.956683	0.338727	0.906353	0.740987	1.10862	0.191255	0.00143807
													meta-analysis
Base trait/disease	Target sample	PT	Estimate	SE	Z	P	OR	lower CI	upper CI	full R2	PRS R2		PT	Beta	SE	Z	P	OR	lower CI	upper CI	QE	QEp	I2	H2
Neuroticism	STAR*D	0.5	-0.11278	0.119479	-0.943938	0.345201	0.893347	0.706835	1.12907	0.0389213	0.00170111		0.3	-0.120276	0.081127	-1.48256	0.13819	0.886676	0.756327	1.03949	0.0613442	0.804384	0	0.0613442
	GSRD	0.4	-0.148142	0.105226	-1.40785	0.159176	0.862309	0.701605	1.05982	0.192931	0.00311408
													meta-analysis
Base trait/disease	Target sample	PT	Estimate	SE	Z	P	OR	lower CI	upper CI	full R2	PRS R2		PT	Beta	SE	Z	P	OR	lower CI	upper CI	QE	QEp	I2	H2
Openness to experience	STAR*D	0.0001	0.133042	0.117006	1.13706	0.255515	1.1423	0.908201	1.43674	0.0397	0.0024798		0.0001	0.1309	0.0795767	1.64495	0.0999797	1.13985	0.975244	1.33225	0.000943492	0.975496	0	0.000943492
	GSRD	0.0001	0.128243	0.103548	1.23848	0.215536	1.13683	0.928011	1.39263	0.192222	0.00240452
													meta-analysis
Base trait/disease	Target sample	PT	Estimate	SE	Z	P	OR	lower CI	upper CI	full R2	PRS R2		PT	Beta	SE	Z	P	OR	lower CI	upper CI	QE	QEp	I2	H2
Post-traumatic stress disorder (PTSD)	STAR*D	0.0001	-0.259329	0.121907	-2.12727	0.0333975	0.771569	0.607583	0.979815	0.0459534	0.00873329		0.05	-0.176699	0.0985168	-1.79359	0.0728781	0.838032	0.69088	1.01653	0.152081	0.696554	0	0.152081
	GSRD	0.5	-0.217316	0.117791	-1.84493	0.0650482	0.804675	0.638785	1.01365	0.195177	0.00535936
													meta-analysis
Base trait/disease	Target sample	PT	Estimate	SE	Z	P	OR	lower CI	upper CI	full R2	PRS R2		PT	Beta	SE	Z	P	OR	lower CI	upper CI	QE	QEp	I2	H2
Schizophrenia (SCZ)	STAR*D	0.05	0.60575	0.21088	2.87249	0.00407253	1.83263	1.21219	2.77063	0.0531719	0.0159517		0.3	0.272548	0.144857	1.8815	0.0599043	1.31331	0.988698	1.74449	10.8382	0.000994263	90.7734	10.8382
	GSRD	0.05	-0.286474	0.123276	-2.32384	0.0201339	0.750907	0.589728	0.956138	0.198301	0.00848346
Base trait/disease	Target sample	PT	Estimate	SE	Z	P	OR	lower CI	upper CI	full R2	PRS R2		PT	Beta	SE	Z	P	OR	lower CI	upper CI	QE	QEp	I2	H2
Suicide attempt (SA)	STAR*D	0.0001	0.18667	0.113255	1.64823	0.0993053	1.20523	0.965307	1.50479	0.0423791	0.00515897		0.1	-0.129255	0.0767731	-1.6836	0.0922591	0.87875	0.755989	1.02144	1.10218	0.293788	9.27077	1.10218
	GSRD	0.05	-0.254857	0.102306	-2.49112	0.0127341	0.775028	0.634209	0.947113	0.199628	0.00981028
													meta-analysis
Base trait/disease	Target sample	PT	Estimate	SE	Z	P	OR	lower CI	upper CI	full R2	PRS R2		PT	Beta	SE	Z	P	OR	lower CI	upper CI	QE	QEp	I2	H2
Type 2 diabetes mellitus (T2DM)	STAR*D	0.0001	-0.098309	0.13327	-0.73767	0.460715	0.906369	0.698013	1.17692	0.0382615	0.00104136		0.2	-0.345932	0.516725	-0.669471	0.503195	0.707561	0.256996	1.94805	0.339312	0.560227	0	0.339312
	GSRD	0.4	-0.0604739	0.12254	-0.493502	0.621658	0.941318	0.740335	1.19686	0.190199	0.000381486

## Sheet: TableS6_GNOVA_results
Table S6. Results of the genetic covariance analyses between major depressive disorder (MDD) and suicide attempt (SA) stratified by gene sets related to clozapine, ketamine, lithium effect.
Statistical tools used: GeNetic cOVariance Analyzer (GNOVA) and Linkage Disequilibrium Score regression (LDSC).
The genome-wide association studies samples (cfr. Table 1), which the summary statistics used as input for these analyses refer to, are overlapping with regard to the UK Biobank subsample (N~322k).
Table headers description:
rho, genetic covariance estimate with sample overlap correction.
SE, standard error.
P, p-value
h2SNP MDD, partitioned single nucletoide polymorphism (SNP)-based heritability estimate for MDD.
h2SNP SA, partitioned SNP-based heritability estimate for SA.
SNPA, annotated SNPs for each gene set.
SNPTOT, total matching SNPs between the MDD and SA genome-wide association study (GWAS) summary statistics used in GNOVA analyses.
Statistically significant results after false discovery rate (FDR) correction for multiple comparisons (FDR-adjusted P (a.k.a. q-value) <0.05)
Gene set name	n genes/gene set	rho	SE rho	P rho	FDR-adj P rho	SNPA	SNPTOT	h2SNP MDD	SE h2SNP MDD	P h2SNP MDD	FDR-adj P h2SNP MDD	h2SNP SA	SE h2SNP SA	P h2SNP SA	FDR-adj P h2SNP SA
GO ACETYLCHOLINE RECEPTOR INHIBITOR ACTIVITY	6	-0.000228592	3.20995e-05	1.06859e-12	2.31884e-10	467	966071	1.2222e-05	6.0681e-05	0.840375	0.944877	-0.0001	0.0003	0.738883	0.953741
WP SEROTONIN TRANSPORTER ACTIVITY	12	-0.000442997	6.6338e-05	2.4244e-11	2.63048e-09	1184	966071	5.4224e-05	8.7356e-05	0.534781	0.885859	0.0003	0.0006	0.617075	0.892702
BIOCARTA MHC PATHWAY	13	0.000203474	3.08305e-05	4.11864e-11	2.97915e-09	444	966071	-8.0177e-05	0.0003	0.789272	0.923878	-0.0029	0.0013	0.0256964	0.371742
GO OPIOID RECEPTOR SIGNALING PATHWAY	12	-0.000474956	7.47551e-05	2.10481e-10	1.14186e-08	1019	966071	2.2626e-05	8.1706e-05	0.781842	0.923878	-0.0003	0.0003	0.317311	0.782459
GO OPIOID RECEPTOR ACTIVITY	9	-0.000358551	5.82675e-05	7.57772e-10	3.01859e-08	660	966071	6.0726e-06	6.2538e-05	0.922645	0.971912	-5.632e-05	0.0002	0.77825	0.953741
REACTOME TNFR1 INDUCED PROAPOPTOTIC SIGNALING	13	0.00049116	8.0017e-05	8.34633e-10	3.01859e-08	940	966071	0.0001	0.0002	0.617075	0.896067	-0.0008	0.0002	6.33425e-05	0.00687266
REACTOME TNFR1 INDUCED NFKAPPAB SIGNALING PATHWAY	29	0.000894853	0.000151348	3.36859e-09	1.04426e-07	1859	966071	0.0003	0.0002	0.133614	0.644318	-0.0007	0.0005	0.161513	0.782459
REACTOME DOPAMINE RECEPTORS	5	0.000466871	8.074e-05	7.364e-09	1.99749e-07	560	966071	0.0002	0.0003	0.504985	0.869697	0.0001	0.0003	0.738883	0.953741
BIOCARTA IL4 PATHWAY	11	0.000414212	7.62951e-05	5.66479e-08	1.36584e-06	800	966071	-6.9082e-05	6.4063e-05	0.28088	0.702616	0.0012	0.0009	0.182422	0.782459
REACTOME TNF SIGNALING	41	0.00100139	0.000190378	1.44044e-07	3.0527e-06	2827	966071	0.0004	0.0002	0.0455003	0.448798	-1.3894e-05	0.0007	0.984164	0.99705
GO ALPHA ADRENERGIC RECEPTOR ACTIVITY	6	0.000302379	5.76308e-05	1.54745e-07	3.0527e-06	399	966071	3.3951e-05	7.4923e-05	0.650444	0.916535	0.0008	0.0002	6.33425e-05	0.00687266
PID TNF PATHWAY	45	0.00127464	0.0002494	3.20749e-07	5.80021e-06	3750	966071	0.0003	0.0002	0.133614	0.644318	-2.5353e-06	0.0009	0.997752	0.997752
GO ADRENERGIC RECEPTOR BINDING	19	0.000650724	0.000130727	6.43337e-07	1.01325e-05	2924	966071	7.3509e-05	0.0002	0.713213	0.923878	-0.0005	0.0004	0.2113	0.782459
REACTOME ACTIVATION OF RAC1 DOWNSTREAM OF NMDARS	7	0.000368675	7.41136e-05	6.54304e-07	1.01325e-05	706	966071	0.0001	0.0001	0.317311	0.702616	-2.3321e-05	0.0003	0.938038	0.987137
WP IL4 SIGNALING PATHWAY	56	0.0012168	0.000245661	7.3019e-07	1.01325e-05	4064	966071	8.6201e-05	0.0002	0.666465	0.923878	0.0005	0.001	0.617075	0.892702
GO DENDRITE ARBORIZATION	7	0.000171987	3.47539e-05	7.47094e-07	1.01325e-05	931	966071	1.4544e-05	9.9501e-05	0.883788	0.945223	0.0001	0.0008	0.900524	0.962629
GO OPIOID RECEPTOR BINDING	9	-0.000218568	4.49919e-05	1.1861e-06	1.51402e-05	592	966071	4.19e-06	6.4947e-05	0.948561	0.979337	1.0811e-05	0.0006	0.985624	0.99705
GO HISTONE H3 K9 DEMETHYLATION	14	0.000516322	0.0001106	3.03579e-06	3.65982e-05	1446	966071	0.0002	0.0002	0.317311	0.702616	-6.9086e-06	0.0005	0.988976	0.99705
GO HISTONE DEMETHYLASE ACTIVITY H3 K9 SPECIFIC	13	0.00050355	0.000108689	3.60509e-06	3.81342e-05	1418	966071	0.0002	0.0002	0.317311	0.702616	-5.9141e-06	0.0005	0.990563	0.99705
GO POSITIVE REGULATION OF SYNAPTIC TRANSMISSION DOPAMINERGIC	7	0.000463487	0.000100063	3.62262e-06	3.81342e-05	622	966071	0.0004	0.0004	0.317311	0.702616	0.0002	0.0004	0.617075	0.892702
GO NEURON PROJECTION	1334	0.0111041	0.00239929	3.6904e-06	3.81342e-05	137033	966071	0.0001	0.0002	0.617075	0.896067	0.0012	0.0008	0.133614	0.782459
GO REGULATION OF SYNAPTIC TRANSMISSION CHOLINERGIC	6	0.000224144	4.93528e-05	5.58121e-06	5.5051e-05	620	966071	1.3288e-05	7.8567e-05	0.865695	0.945223	0.0006	0.0003	0.0455003	0.448798
BIOCARTA INFLAM PATHWAY	26	0.000561571	0.00012532	7.42603e-06	7.0063e-05	1691	966071	8.7292e-05	0.0003	0.771072	0.923878	-1.9548e-05	0.0015	0.989602	0.99705
GO PHOSPHOLIPASE C ACTIVATING DOPAMINE RECEPTOR SIGNALING PATHWAY	8	0.000506088	0.000116003	1.28451e-05	0.000116141	849	966071	0.0002	0.0003	0.504985	0.869697	0.0002	0.0004	0.617075	0.892702
GO DOPAMINE BINDING	8	0.000472815	0.000110046	1.73502e-05	0.0001506	782	966071	0.0002	0.0003	0.504985	0.869697	-0.0002	0.0004	0.617075	0.892702
GO NEGATIVE REGULATION OF CYTOKINE PRODUCTION INVOLVED IN INFLAMMATORY RESPONSE	33	0.000582263	0.000136428	1.97293e-05	0.000164664	2078	966071	0.0002	0.0002	0.317311	0.702616	0.0006	0.0008	0.453255	0.878181
GO PHOSPHATIDYLINOSITOL 3 KINASE SIGNALING	151	0.00305522	0.000726482	2.60507e-05	0.00020937	15954	966071	0.0006	0.0006	0.317311	0.702616	0.0021	0.0016	0.189351	0.782459
GO NERVE GROWTH FACTOR SIGNALING PATHWAY	12	0.000519948	0.00012969	6.09314e-05	0.000472219	2273	966071	0.0002	0.0001	0.0455003	0.448798	-0.0002	0.0003	0.504985	0.883724
GO D1 DOPAMINE RECEPTOR BINDING	9	0.000150296	3.75869e-05	6.37109e-05	0.000476734	469	966071	2.7044e-06	6.8089e-05	0.968317	0.986502	-0.0003	0.0003	0.317311	0.782459
GO BETA CATENIN DESTRUCTION COMPLEX ASSEMBLY	5	9.63439e-05	2.46559e-05	9.32404e-05	0.000674439	522	966071	8.6089e-05	0.0001	0.389299	0.837051	-0.0005	0.0003	0.0955807	0.768186
GO L KYNURENINE METABOLIC PROCESS	5	-0.000238128	6.14387e-05	0.000106244	0.000743705	524	966071	0.0001	8.8048e-05	0.256064	0.702616	0.0002	0.0002	0.317311	0.782459
GO G PROTEIN COUPLED ACETYLCHOLINE RECEPTOR ACTIVITY	7	0.000241833	6.295e-05	0.000122205	0.000822455	809	966071	2.2132e-05	7.3056e-05	0.761931	0.923878	2.8367e-06	0.0003	0.992456	0.99705
GO SEROTONIN GATED CATION SELECTIVE CHANNEL ACTIVITY	5	-7.38307e-05	1.92839e-05	0.000128864	0.000822455	248	966071	0.0002	0.0003	0.504985	0.869697	7.4333e-05	0.0003	0.804307	0.953741
GO SEROTONIN GATED CATION SELECTIVE CHANNEL ACTIVITY	5	-7.38307e-05	1.92839e-05	0.000128864	0.000822455	248	966071	0.0002	0.0003	0.504985	0.869697	7.4333e-05	0.0003	0.804307	0.953741
GO REGULATION OF DOPAMINE RECEPTOR SIGNALING PATHWAY	11	0.000434142	0.000115162	0.000163351	0.00101278	1660	966071	0.0003	0.0003	0.317311	0.702616	-0.0011	0.0004	0.00595953	0.161652
REACTOME CLASS I MHC MEDIATED ANTIGEN PROCESSING PRESENTATION	367	0.0033754	0.000931507	0.000290544	0.00175133	26478	966071	0.0022	0.0008	0.00595953	0.180161	0.0047	0.0023	0.0410051	0.448798
GO REGULATION OF SYNAPSE STRUCTURAL PLASTICITY	9	0.000527297	0.000152755	0.000556641	0.00326463	1708	966071	0.0003	0.0003	0.317311	0.702616	0.0004	0.0004	0.317311	0.782459
BIOCARTA NGF PATHWAY	20	0.000390373	0.000114227	0.00063192	0.0036086	1421	966071	0.0001	0.0002	0.617075	0.896067	9.2167e-05	0.0005	0.853751	0.960285
KEGG LONG TERM POTENTIATION	70	0.00205157	0.00060586	0.000708635	0.00394292	8599	966071	0.0007	0.0004	0.0801183	0.5926	0.0004	0.0011	0.71613	0.953741
REACTOME AKT PHOSPHORYLATES TARGETS IN THE NUCLEUS	10	-0.000217431	6.54994e-05	0.000901502	0.00489065	891	966071	0.0002	0.0001	0.0455003	0.448798	-0.0001	0.0004	0.802587	0.953741
GO REGULATION OF GLUTAMATE RECEPTOR SIGNALING PATHWAY	64	0.00153018	0.000462563	0.000939531	0.00497264	9946	966071	0.0006	0.0004	0.133614	0.644318	0.0004	0.001	0.689157	0.9465
GO REGULATION OF INFLAMMATORY RESPONSE	406	0.00321666	0.000987572	0.00112542	0.00581465	31821	966071	0.0014	0.0008	0.0801183	0.5926	0.0031	0.0024	0.196473	0.782459
REACTOME NEGATIVE REGULATION OF NMDA RECEPTOR MEDIATED NEURONAL TRANSMISSION	21	0.000495516	0.000152526	0.00115924	0.00585014	3686	966071	9.9757e-05	0.0002	0.617931	0.896067	-0.0001	0.0004	0.802587	0.953741
REACTOME UNBLOCKING OF NMDA RECEPTORS GLUTAMATE BINDING AND ACTIVATION	21	0.000525495	0.000166004	0.00154783	0.00757848	3782	966071	0.0002	0.0002	0.317311	0.702616	6.6274e-05	0.0004	0.868405	0.960962
GO ACETYLCHOLINE METABOLIC PROCESS	5	8.31938e-05	2.63177e-05	0.00157158	0.00757848	284	966071	-5.2959e-05	3.6055e-05	0.141876	0.655046	0.0003	0.0007	0.668235	0.9465
PID CDC42 PATHWAY	69	0.000971948	0.000312518	0.00187054	0.00882409	7404	966071	0.0002	0.0003	0.504985	0.869697	-0.0004	0.0008	0.617075	0.892702
GO NEURON PROJECTION REGENERATION	59	0.000997299	0.000323064	0.00202184	0.00933488	6274	966071	0.0006	0.0003	0.0455003	0.448798	0.0007	0.0011	0.524539	0.892702
GO HISTONE H3 K4 DEMETHYLATION	7	-7.48543e-05	2.43681e-05	0.00212758	0.00961844	588	966071	-1.4466e-05	4.5187e-05	0.748865	0.923878	-0.0003	0.0004	0.453255	0.878181
GO NEGATIVE REGULATION OF DENDRITE DEVELOPMENT	28	0.000820523	0.000271889	0.00254571	0.0109072	4089	966071	0.0004	0.0003	0.182422	0.702616	0.0008	0.0005	0.109599	0.782459
GO POSITIVE REGULATION OF DOPAMINE RECEPTOR SIGNALING PATHWAY	5	7.7288e-05	2.56231e-05	0.00255852	0.0109072	593	966071	2.8078e-05	7.6199e-05	0.712513	0.923878	-0.0002	0.0002	0.317311	0.782459
GO ADRENERGIC RECEPTOR ACTIVITY	9	0.000223032	7.40559e-05	0.00259813	0.0109072	524	966071	4.3084e-05	8.6802e-05	0.619649	0.896067	0.0009	0.0005	0.0718606	0.62375
WP TNF ALPHA SIGNALING PATHWAY	93	0.00108154	0.000359333	0.00261371	0.0109072	7408	966071	0.0001	0.0003	0.738883	0.923878	-0.001	0.0011	0.363302	0.858947
GO POSITIVE REGULATION OF GLUTAMATE RECEPTOR SIGNALING PATHWAY	16	0.000597638	0.000201182	0.00297186	0.0121594	2131	966071	5.7972e-05	0.0002	0.771923	0.923878	0.0004	0.0009	0.656721	0.937556
GO DENDRITE DEVELOPMENT	244	0.00330921	0.00111605	0.00302585	0.0121594	32735	966071	0.0021	0.0007	0.0026998	0.117171	0.0056	0.002	0.00511026	0.158418
GO ANTIGEN PROCESSING AND PRESENTATION	232	0.00182916	0.000630333	0.00370915	0.0146343	14500	966071	0.0019	0.0007	0.00664189	0.180161	0.0013	0.0022	0.554581	0.892702
BIOCARTA TNFR1 PATHWAY	29	0.000422934	0.000146894	0.00398727	0.0154507	2419	966071	5.4904e-05	0.0002	0.783685	0.923878	4.0491e-05	0.0006	0.946196	0.987137
GO REGULATION OF DENDRITE DEVELOPMENT	153	0.00262169	0.000920043	0.00437832	0.0166684	19608	966071	0.0015	0.0006	0.0124193	0.299444	0.0022	0.0015	0.142467	0.782459
WP BRAINDERIVED NEUROTROPHIC FACTOR BDNF SIGNALING PATHWAY	144	0.00159977	0.000566531	0.00474576	0.0171686	14469	966071	0.0008	0.0005	0.109599	0.644318	0.0016	0.0012	0.182422	0.782459
GO HISTONE DEMETHYLASE ACTIVITY H3 K36 SPECIFIC	8	0.000148721	5.26687e-05	0.00474707	0.0171686	1033	966071	0.0001	0.0002	0.617075	0.896067	-0.0003	0.0002	0.133614	0.782459
GO HISTONE H3 K36 DEMETHYLATION	8	0.000148721	5.26687e-05	0.00474707	0.0171686	1033	966071	0.0001	0.0002	0.617075	0.896067	-0.0003	0.0002	0.133614	0.782459
GO POSITIVE REGULATION OF DENDRITIC SPINE MORPHOGENESIS	20	0.000371886	0.000132861	0.00512531	0.0182327	2524	966071	0.0001	0.0002	0.617075	0.896067	0.0005	0.0006	0.404657	0.878181
GO G PROTEIN COUPLED GLUTAMATE RECEPTOR SIGNALING PATHWAY	15	0.000845761	0.000307045	0.00587787	0.0205725	2680	966071	0.0007	0.0003	0.0196307	0.387259	0.0001	0.0007	0.886403	0.962629
GO HISTONE H3 K4 DEMETHYLATION TRIMETHYL H3 K4 SPECIFIC	5	-5.57421e-05	2.03119e-05	0.00606391	0.0208868	396	966071	-1.5569e-05	2.8231e-05	0.581301	0.896067	-7.3567e-05	0.0004	0.854078	0.960285
GO CELLULAR RESPONSE TO HISTAMINE	8	-0.000213683	7.80292e-05	0.00617209	0.0209096	1208	966071	0.0001	8.9987e-05	0.266451	0.702616	-0.0003	0.0004	0.453255	0.878181
GO ADENYLATE CYCLASE INHIBITING ADRENERGIC RECEPTOR SIGNALING PATHWAY	4	3.57045e-05	1.307e-05	0.00629897	0.0209096	138	966071	3.7759e-05	4.4461e-05	0.395736	0.837051	-0.0003	8.0061e-05	0.00017886	0.0129376
BIOCARTA IGF1MTOR PATHWAY	19	0.000325562	0.000119313	0.00635961	0.0209096	1665	966071	-5.0202e-05	0.0001	0.615653	0.896067	0.0011	0.001	0.271332	0.782459
GO REGULATION OF NEURON PROJECTION DEVELOPMENT	499	0.00423037	0.0015611	0.00673122	0.0218011	59976	966071	0.0037	0.0009	3.9376e-05	0.00427229	0.0047	0.0026	0.0706544	0.62375
REACTOME CREB1 PHOSPHORYLATION THROUGH NMDA RECEPTOR MEDIATED ACTIVATION OF RAS SIGNALING	28	0.000442663	0.000163994	0.00694928	0.0219609	4092	966071	5.3572e-05	0.0002	0.788807	0.923878	-0.0004	0.0005	0.423711	0.878181
GO GLUTAMATE RECEPTOR SIGNALING PATHWAY	102	0.00234084	0.000868486	0.00703232	0.0219609	15201	966071	0.0014	0.0005	0.00511026	0.180161	0.0003	0.0015	0.841481	0.956028
GO NEGATIVE REGULATION OF RESPONSE TO INTERFERON GAMMA	7	-0.000109985	4.08432e-05	0.00708417	0.0219609	764	966071	8.2287e-05	0.0001	0.410582	0.837051	5.2379e-05	0.0004	0.895817	0.962629
GO ADRENERGIC RECEPTOR SIGNALING PATHWAY	31	0.000580319	0.000217886	0.00773522	0.0236414	3184	966071	0.0004	0.0004	0.317311	0.702616	0.0009	0.001	0.36812	0.858947
POS HISTAMINE RESPONSE NETWORK	29	0.000567973	0.000214034	0.0079623	0.0239975	2951	966071	4.4872e-05	0.0002	0.822477	0.937422	0.0005	0.0008	0.531971	0.892702
GO CELL CELL SIGNALING BY WNT	510	0.0034313	0.00130388	0.00849842	0.0252624	48521	966071	0.0021	0.0007	0.0026998	0.117171	0.0025	0.0027	0.354484	0.858947
GO NEUROTROPHIN RECEPTOR BINDING	11	0.000239986	9.20519e-05	0.00913198	0.0267789	1258	966071	6.3042e-05	0.0001	0.52842	0.885859	0.0001	0.0005	0.841481	0.956028
GO HISTONE DEMETHYLASE ACTIVITY H3 K4 SPECIFIC	6	-4.98046e-05	1.92292e-05	0.00959621	0.027765	410	966071	-1.1187e-05	3.9059e-05	0.774562	0.923878	-8.739e-05	0.0004	0.827059	0.956028
GO HISTAMINE SECRETION	12	0.00011981	4.64549e-05	0.00990704	0.0282872	848	966071	-5.7187e-05	7.0319e-05	0.416074	0.837051	-0.0002	0.0003	0.504985	0.883724
GO BRAIN DERIVED NEUROTROPHIC FACTOR RECEPTOR SIGNALING PATHWAY	7	-0.000179186	6.98961e-05	0.0103592	0.029194	1074	966071	0.0001	0.0001	0.317311	0.702616	9.2129e-05	0.0002	0.645053	0.926997
REACTOME ACTIVATION OF NMDA RECEPTORS AND POSTSYNAPTIC EVENTS	94	0.00118319	0.000464483	0.0108552	0.0301998	11143	966071	0.0009	0.0005	0.0718606	0.5926	0.0008	0.0011	0.467059	0.883724
GO BETA CATENIN DESTRUCTION COMPLEX	12	0.00017026	6.71783e-05	0.0112624	0.0309359	1084	966071	1.9547e-05	3.0767e-05	0.525217	0.885859	-0.0002	0.0002	0.317311	0.782459
BIOCARTA AKT PATHWAY	22	0.000279387	0.000112336	0.0128804	0.0349381	1611	966071	0.0003	0.0002	0.133614	0.644318	-0.0004	0.0004	0.317311	0.782459
GO REGULATION OF SYNAPTIC TRANSMISSION DOPAMINERGIC	16	0.000375171	0.000151202	0.0130921	0.0350738	1705	966071	0.0003	0.0003	0.317311	0.702616	7.2184e-05	0.0003	0.809855	0.955101
GO PHOSPHATIDYLINOSITOL 3 KINASE REGULATOR ACTIVITY	20	0.000272567	0.000110087	0.0132897	0.035169	1673	966071	3.2543e-05	0.0001	0.744856	0.923878	-0.0003	0.0005	0.548506	0.892702
GO TRYPTOPHAN CATABOLIC PROCESS TO KYNURENINE	5	-0.000186964	7.72112e-05	0.0154585	0.0404155	465	966071	6.2137e-05	0.0001	0.534356	0.885859	0.0002	0.0002	0.317311	0.782459
BIOCARTA CDC42RAC PATHWAY	8	0.000111646	4.63872e-05	0.0160919	0.041269	730	966071	8.1271e-05	0.0001	0.416384	0.837051	-0.0001	0.0004	0.802587	0.953741
BIOCARTA TH1TH2 PATHWAY	21	0.000217488	9.04256e-05	0.0161653	0.041269	1459	966071	0.0001	0.0003	0.738883	0.923878	0.0014	0.0012	0.243345	0.782459
HALLMARK INFLAMMATORY RESPONSE	198	0.00180375	0.000757982	0.0173279	0.0437226	17770	966071	0.0004	0.0006	0.504985	0.869697	0.0038	0.0019	0.0455003	0.448798
GO NEGATIVE REGULATION OF ADENYLATE CYCLASE ACTIVATING ADRENERGIC RECEPTOR SIGNALING PATHWAY	4	5.65449e-05	2.45404e-05	0.0212137	0.0524372	199	966071	0.0001	0.0003	0.738883	0.923878	-0.0002	0.0003	0.504985	0.883724
GO MHC PROTEIN COMPLEX	23	-0.000163877	7.11502e-05	0.0212649	0.0524372	468	966071	0.0003	0.0008	0.70766	0.923878	-0.0037	0.0016	0.0207501	0.371742
GO ADENYLATE CYCLASE INHIBITING SEROTONIN RECEPTOR SIGNALING PATHWAY	7	-7.50888e-05	3.27992e-05	0.0220591	0.053187	683	966071	7.9723e-05	6.6949e-05	0.233731	0.702616	-0.0002	0.0003	0.504985	0.883724
GO ADENYLATE CYCLASE INHIBITING SEROTONIN RECEPTOR SIGNALING PATHWAY	7	-7.50888e-05	3.27992e-05	0.0220591	0.053187	683	966071	7.9723e-05	6.6949e-05	0.233731	0.702616	-0.0002	0.0003	0.504985	0.883724
REACTOME ASSEMBLY AND CELL SURFACE PRESENTATION OF NMDA RECEPTORS	44	0.000524226	0.000231013	0.023253	0.0554495	5017	966071	0.0001	0.0002	0.617075	0.896067	0.0003	0.0008	0.70766	0.953741
HALLMARK PI3K AKT MTOR SIGNALING	104	0.000891584	0.000394795	0.023924	0.0564293	9632	966071	1.6394e-05	0.0003	0.95642	0.979337	-0.0009	0.001	0.36812	0.858947
GO RESPONSE TO HISTAMINE	11	0.000357265	0.000159074	0.0247103	0.0576575	1566	966071	0.0003	0.0003	0.317311	0.702616	-0.0002	0.0004	0.617075	0.892702
WP BDNFTRKB SIGNALING	33	0.000329479	0.000147551	0.02555	0.0589824	3085	966071	0.0001	0.0002	0.617075	0.896067	0.0001	0.0005	0.841481	0.956028
REACTOME SEROTONIN RECEPTORS	12	-9.35434e-05	4.28643e-05	0.0290864	0.0657475	1013	966071	5.259e-05	9.4377e-05	0.577368	0.896067	-0.0004	0.0004	0.317311	0.782459
REACTOME SEROTONIN RECEPTORS	12	-9.35434e-05	4.28643e-05	0.0290864	0.0657475	1013	966071	5.259e-05	9.4377e-05	0.577368	0.896067	-0.0004	0.0004	0.317311	0.782459
REACTOME RAS ACTIVATION UPON CA2 INFLUX THROUGH NMDA RECEPTOR	20	0.000286075	0.000131628	0.0297539	0.0664525	3356	966071	-2.9484e-06	0.0002	0.988238	0.994234	-0.0003	0.0004	0.453255	0.878181
WP PI3KAKTMTOR VITD3 SIGNALLING	22	0.000280194	0.000129252	0.0301726	0.0664525	1867	966071	-1.2615e-05	0.0002	0.949707	0.979337	0.0006	0.0008	0.453255	0.878181
WP PI3KAKT SIGNALING PATHWAY	346	0.00198604	0.000918795	0.0306512	0.0664525	31824	966071	0.0005	0.0006	0.404657	0.837051	0.0026	0.0026	0.317311	0.782459
KEGG NEUROTROPHIN SIGNALING PATHWAY	126	0.00116204	0.000537934	0.0307575	0.0664525	11814	966071	0.0006	0.0005	0.230139	0.702616	0.0003	0.0013	0.817494	0.956028
GO POSITIVE REGULATION OF NMDA GLUTAMATE RECEPTOR ACTIVITY	6	0.000161875	7.50121e-05	0.0309295	0.0664525	752	966071	4.2886e-05	0.0001	0.668025	0.923878	9.6371e-05	0.0006	0.872394	0.960962
GO KYNURENINE METABOLIC PROCESS	9	-0.000218616	0.000102738	0.0333453	0.0707788	876	966071	0.0001	0.0001	0.317311	0.702616	0.0002	0.0002	0.317311	0.782459
BIOCARTA WNT PATHWAY	24	0.000235305	0.000110737	0.0335955	0.0707788	1879	966071	0.0002	0.0002	0.317311	0.702616	-0.0004	0.0004	0.317311	0.782459
GO SEROTONIN UPTAKE	12	-0.000101982	4.8855e-05	0.036848	0.0768848	1114	966071	6.0106e-05	0.0001	0.5478	0.896067	0.0008	0.0005	0.109599	0.782459
KEGG INSULIN SIGNALING PATHWAY	138	0.000981776	0.000472421	0.0376928	0.0778984	11447	966071	0.0003	0.0004	0.453255	0.869697	0.0005	0.0015	0.738883	0.953741
GO NEUROTROPHIN SIGNALING PATHWAY	39	0.000474616	0.000232256	0.0410031	0.0839403	4640	966071	0.0002	0.0002	0.317311	0.702616	0.0012	0.0011	0.275313	0.782459
REACTOME BETA CATENIN PHOSPHORYLATION CASCADE	17	-0.000187016	9.24382e-05	0.0430586	0.0868108	1342	966071	7.4854e-05	0.0001	0.454135	0.869697	0.0009	0.0005	0.0718606	0.62375
PID IL4 2PATHWAY	65	0.000650604	0.000321807	0.0432054	0.0868108	4846	966071	0.0002	0.0003	0.504985	0.869697	0.0004	0.0012	0.738883	0.953741
GO POSITIVE REGULATION OF INFLAMMATORY RESPONSE	152	0.00109695	0.000544462	0.0439313	0.0874595	12033	966071	0.0002	0.0005	0.689157	0.923878	0.0009	0.0014	0.520317	0.892702
GO T HELPER 2 CELL DIFFERENTIATION	15	0.000220406	0.000111614	0.0483006	0.095284	1279	966071	-2.7286e-05	0.0001	0.784961	0.923878	-0.0005	0.0009	0.578515	0.892702
GO POSITIVE REGULATION OF CYTOKINE PRODUCTION INVOLVED IN INFLAMMATORY RESPONSE	21	0.000253012	0.000128755	0.0494054	0.0965853	1683	966071	1.0841e-05	0.0002	0.956772	0.979337	0.0002	0.0007	0.775097	0.953741
WP PI3KAKTMTOR SIGNALING PATHWAY AND THERAPEUTIC OPPORTUNITIES	31	0.000222607	0.000114632	0.0521455	0.101032	3020	966071	3.3047e-05	0.0002	0.868759	0.945223	-8.2853e-05	0.0005	0.868388	0.960962
GO DENDRITE MORPHOGENESIS	143	0.00127106	0.00065716	0.0530925	0.101956	20141	966071	0.001	0.0006	0.0955807	0.5926	0.003	0.0015	0.0455003	0.448798
GO ACETYLCHOLINE GATED CHANNEL COMPLEX	16	-9.82933e-05	5.11471e-05	0.0546337	0.103996	1024	966071	-4.7921e-05	0.0001	0.631789	0.896067	0.0004	0.0005	0.423711	0.878181
GO NEGATIVE REGULATION OF INFLAMMATORY RESPONSE	181	0.00119364	0.000644356	0.0639602	0.12069	14291	966071	0.0007	0.0007	0.317311	0.702616	0.0016	0.0021	0.446117	0.878181
GO HISTAMINE TRANSPORT	15	8.32435e-05	4.52117e-05	0.0655934	0.122705	1232	966071	-6.5999e-05	8.4687e-05	0.435786	0.867574	-8.2793e-06	0.0003	0.977983	0.99705
GO ACETYLCHOLINE RECEPTOR ACTIVITY	22	0.000176417	9.68529e-05	0.0685312	0.12679	1682	966071	-1.9234e-05	0.0001	0.847476	0.945223	0.0005	0.0006	0.404657	0.878181
KEGG AUTOIMMUNE THYROID DISEASE	50	0.000188487	0.000103634	0.0689457	0.12679	2040	966071	-0.0002	0.0005	0.689157	0.923878	0.0003	0.0024	0.900524	0.962629
GO POSITIVE REGULATION OF NEURON PROJECTION DEVELOPMENT	280	0.00182869	0.00103421	0.0770266	0.14046	33444	966071	0.0018	0.0008	0.0244489	0.442118	0.0011	0.0018	0.541126	0.892702
REACTOME ACETYLCHOLINE NEUROTRANSMITTER RELEASE CYCLE	16	0.000186719	0.000106443	0.0794006	0.143583	1636	966071	-5.4234e-06	0.0001	0.956749	0.979337	0.0006	0.0009	0.504985	0.883724
GO D2 DOPAMINE RECEPTOR BINDING	5	4.58371e-05	2.75005e-05	0.0955598	0.171376	404	966071	6.7958e-05	4.5971e-05	0.139333	0.655046	-0.0002	0.0003	0.504985	0.883724
GO REGULATION OF DENDRITIC SPINE DEVELOPMENT	77	0.000805891	0.000487421	0.0982538	0.174763	9546	966071	0.0007	0.0004	0.0801183	0.5926	0.0012	0.001	0.230139	0.782459
GO NEGATIVE REGULATION OF NEURON PROJECTION REGENERATION	15	-0.000189922	0.000115397	0.0998019	0.176073	1746	966071	0.0002	0.0002	0.317311	0.702616	-0.0005	0.0005	0.317311	0.782459
GO WNT SIGNALOSOME	11	-0.000115997	7.12836e-05	0.103682	0.181444	1295	966071	3.5739e-05	9.5825e-05	0.709177	0.923878	-0.0004	0.0003	0.182422	0.782459
REACTOME MHC CLASS II ANTIGEN PRESENTATION	124	0.000679098	0.000432308	0.116214	0.201748	8405	966071	0.001	0.0006	0.0955807	0.5926	-0.0001	0.0014	0.943057	0.987137
GO REGULATION OF NEURON PROJECTION REGENERATION	32	0.000373737	0.000240828	0.12069	0.207856	3354	966071	0.0005	0.0003	0.0955807	0.5926	0.001	0.001	0.317311	0.782459
REACTOME DEGRADATION OF BETA CATENIN BY THE DESTRUCTION COMPLEX	85	0.000522911	0.000346477	0.131241	0.224247	5455	966071	0.0006	0.0003	0.0455003	0.448798	0.0014	0.0011	0.203115	0.782459
GO REGULATION OF WNT SIGNALING PATHWAY	366	0.00149727	0.00100062	0.134564	0.228129	35788	966071	0.0013	0.0006	0.0302603	0.448798	0.002	0.0025	0.423711	0.878181
REACTOME G BETA GAMMA SIGNALLING THROUGH CDC42	20	-0.000137114	9.21509e-05	0.136768	0.229787	1775	966071	-0.0001	0.0001	0.317311	0.702616	-0.0001	0.0006	0.867632	0.960962
REACTOME SIGNALING BY WNT	271	0.00145083	0.000977278	0.13766	0.229787	22441	966071	0.0014	0.0007	0.0455003	0.448798	0.0022	0.002	0.271332	0.782459
BIOCARTA DC PATHWAY	17	7.20977e-05	5.06762e-05	0.15482	0.256457	1065	966071	0.0002	0.0002	0.317311	0.702616	-1.7527e-05	0.0005	0.972037	0.99705
GO BETA CATENIN BINDING	84	0.000705469	0.000512977	0.169055	0.27711	8785	966071	0.001	0.0006	0.0955807	0.5926	0.0016	0.0013	0.218409	0.782459
GO SYNAPTIC TRANSMISSION DOPAMINERGIC	26	0.000301213	0.000219429	0.169842	0.27711	2553	966071	0.0003	0.0003	0.317311	0.702616	-0.0002	0.0004	0.617075	0.892702
GO TYPE 2A SEROTONIN RECEPTOR BINDING	5	3.9967e-05	2.94177e-05	0.174273	0.282218	509	966071	-1.1812e-06	4.3556e-05	0.978365	0.99208	-0.0002	0.0002	0.317311	0.782459
GO DENDRITIC SPINE DEVELOPMENT	101	0.000790106	0.000587824	0.17891	0.287581	12582	966071	0.0009	0.0005	0.0718606	0.5926	0.0019	0.0012	0.113346	0.782459
GO IONOTROPIC GLUTAMATE RECEPTOR SIGNALING PATHWAY	27	0.000290291	0.000217185	0.181352	0.289363	4188	966071	0.0003	0.0002	0.133614	0.644318	-0.0002	0.0008	0.802587	0.953741
PID NFAT TFPATHWAY	44	0.000180801	0.000137741	0.189311	0.299857	2919	966071	2.1681e-05	0.0003	0.942387	0.979337	0.001	0.0011	0.363302	0.858947
GO G PROTEIN COUPLED ACETYLCHOLINE RECEPTOR SIGNALING PATHWAY	18	0.000120789	9.26736e-05	0.192445	0.300942	1626	966071	2.9355e-05	0.0001	0.769102	0.923878	-4.7416e-05	0.0005	0.924448	0.983359
GO NEUROTROPHIN TRK RECEPTOR SIGNALING PATHWAY	33	0.000235392	0.000181178	0.193864	0.300942	3051	966071	7.6481e-05	0.0002	0.702161	0.923878	0.0017	0.0008	0.0335866	0.448798
GO HISTONE DEMETHYLASE ACTIVITY H3 K27 SPECIFIC	5	-2.57586e-05	1.99524e-05	0.196702	0.300942	192	966071	5.5068e-05	3.1809e-05	0.0834146	0.5926	-0.0001	0.0003	0.738883	0.953741
GO HISTONE H3 K27 DEMETHYLATION	5	-2.57586e-05	1.99524e-05	0.196702	0.300942	192	966071	5.5068e-05	3.1809e-05	0.0834146	0.5926	-0.0001	0.0003	0.738883	0.953741
GO POSITIVE REGULATION OF RESPONSE TO INTERFERON GAMMA	6	7.7785e-05	6.03632e-05	0.197532	0.300942	632	966071	5.4391e-05	7.68e-05	0.478811	0.869697	0.0005	0.0004	0.2113	0.782459
GO NEUROTROPHIN TRK RECEPTOR BINDING	6	6.13534e-05	4.76952e-05	0.198317	0.300942	673	966071	5.2516e-05	7.3259e-05	0.473464	0.869697	0.0001	0.0004	0.802587	0.953741
PID BETA CATENIN DEG PATHWAY	17	0.000133458	0.000104664	0.202269	0.304809	1585	966071	4.82e-05	0.0001	0.629806	0.896067	0.0002	0.0004	0.617075	0.892702
GO NEGATIVE REGULATION OF WNT SIGNALING PATHWAY	214	0.000813883	0.000707609	0.250067	0.374238	20013	966071	0.0008	0.0006	0.182422	0.702616	0.0014	0.0018	0.4367	0.878181
GO NEGATIVE REGULATION OF DENDRITIC SPINE MORPHOGENESIS	7	-6.05707e-05	5.31011e-05	0.254009	0.377534	1129	966071	-4.7733e-05	7.5679e-05	0.528217	0.885859	0.0003	0.0002	0.133614	0.782459
GO POSITIVE REGULATION OF DENDRITE MORPHOGENESIS	38	0.000242205	0.000226347	0.284591	0.42011	5377	966071	0.0001	0.0002	0.617075	0.896067	0.0006	0.0009	0.504985	0.883724
WP REGULATION OF WNTBCATENIN SIGNALING BY SMALL MOLECULE COMPOUNDS	18	-0.000202114	0.000195401	0.300972	0.441291	2046	966071	0.0005	0.0006	0.404657	0.837051	-0.0004	0.0003	0.182422	0.782459
WP MBDNF AND PROBDNF REGULATION OF GABA NEUROTRANSMISSION	41	0.000176726	0.000173737	0.309057	0.444412	3261	966071	0.0004	0.0003	0.182422	0.702616	0.0008	0.0006	0.182422	0.782459
GO DOPAMINE RECEPTOR SIGNALING PATHWAY	41	0.000284689	0.000280861	0.310758	0.444412	4515	966071	0.0003	0.0003	0.317311	0.702616	-0.0014	0.0009	0.119814	0.782459
LE NEURONAL DIFFERENTIATION DN	19	0.000128392	0.000127236	0.312933	0.444412	1556	966071	0.0004	0.0002	0.0455003	0.448798	-0.0003	0.0004	0.453255	0.878181
GO G PROTEIN COUPLED SEROTONIN RECEPTOR BINDING	9	5.7013e-05	5.65829e-05	0.313646	0.444412	963	966071	1.7427e-05	6.7599e-05	0.796562	0.924352	-0.0002	0.0003	0.504985	0.883724
ST WNT BETA CATENIN PATHWAY	34	0.000207477	0.000206572	0.315193	0.444412	2960	966071	0.0003	0.0002	0.133614	0.644318	0.0005	0.0006	0.404657	0.878181
GO REGULATION OF DENDRITE MORPHOGENESIS	93	0.000461299	0.000459471	0.315389	0.444412	11750	966071	0.0004	0.0004	0.317311	0.702616	0.0016	0.0012	0.182422	0.782459
PID PI3KCI AKT PATHWAY	35	0.000182684	0.000183324	0.319003	0.446604	2814	966071	0.0002	0.0002	0.317311	0.702616	0.0005	0.0006	0.404657	0.878181
PID WNT CANONICAL PATHWAY	21	-0.000104661	0.000106995	0.327982	0.456101	1822	966071	4.0921e-05	0.0001	0.682386	0.923878	0.0002	0.0005	0.689157	0.9465
GO NEGATIVE REGULATION OF CANONICAL WNT SIGNALING PATHWAY	180	0.000606773	0.000622884	0.32999	0.456101	15352	966071	0.0009	0.0006	0.133614	0.644318	0.0005	0.0016	0.754661	0.953741
GO CANONICAL WNT SIGNALING PATHWAY	332	0.000871112	0.000902594	0.334484	0.456557	29174	966071	0.0014	0.0006	0.0196307	0.387259	0.0011	0.0022	0.617075	0.892702
GO NEURON PROJECTION ORGANIZATION	91	0.0004019	0.000416462	0.334528	0.456557	11124	966071	0.0085	0.0013	6.22e-11	1.34974e-08	0.0117	0.0041	0.0043219	0.158418
GO NEUROTROPHIN BINDING	9	-0.000137037	0.000143074	0.33816	0.458629	1643	966071	8.5359e-05	0.0001	0.393332	0.837051	0.0006	0.0006	0.317311	0.782459
REACTOME INTERFERON GAMMA SIGNALING	91	0.000325961	0.000342995	0.34194	0.460876	6346	966071	0.0004	0.0006	0.504985	0.869697	0.003	0.0015	0.0455003	0.448798
GO NOREPINEPHRINE TRANSPORT	25	8.02963e-05	8.53601e-05	0.34687	0.463865	1931	966071	9.6257e-05	0.0002	0.630314	0.896067	0.0002	0.0004	0.617075	0.892702
GO ADENYLATE CYCLASE INHIBITING G PROTEIN COUPLED ACETYLCHOLINE RECEPTOR SIGNALING PATHWAY	8	7.26995e-05	7.75352e-05	0.348433	0.463865	1047	966071	2.8053e-05	7.7886e-05	0.718712	0.923878	9.1643e-05	0.0003	0.760003	0.953741
GO SYNAPTIC TRANSMISSION CHOLINERGIC	30	0.000119624	0.000129049	0.353943	0.465488	2587	966071	-3.5516e-05	0.0002	0.859053	0.945223	0.0004	0.0008	0.617075	0.892702
GO SYNAPTIC TRANSMISSION CHOLINERGIC	30	0.000119624	0.000129049	0.353943	0.465488	2587	966071	-3.5516e-05	0.0002	0.859053	0.945223	0.0004	0.0008	0.617075	0.892702
ST PHOSPHOINOSITIDE 3 KINASE PATHWAY	37	0.00019466	0.000211306	0.356934	0.466594	3215	966071	0.0003	0.0002	0.133614	0.644318	0.0006	0.0007	0.391366	0.878181
REACTOME ACTIVATION OF AMPK DOWNSTREAM OF NMDARS	29	9.04995e-05	9.92919e-05	0.362059	0.47046	1750	966071	-1.5552e-05	0.0001	0.876411	0.945223	0.0003	0.0005	0.548506	0.892702
WP MAJOR RECEPTORS TARGETED BY EPINEPHRINE AND NOREPINEPHRINE	15	8.03209e-05	9.18677e-05	0.381949	0.493351	1632	966071	2.1798e-05	0.0001	0.827445	0.937422	-0.001	0.0004	0.0124193	0.245
GO RESPONSE TO DOPAMINE	89	0.000327637	0.000390344	0.40127	0.51524	8202	966071	0.0003	0.0004	0.453255	0.869697	-0.0025	0.001	0.0124193	0.245
LE NEURONAL DIFFERENTIATION UP	18	-8.49661e-05	0.000103849	0.413261	0.527516	2122	966071	-5.5205e-05	0.0001	0.580914	0.896067	-0.0002	0.0004	0.617075	0.892702
GO REGULATION OF RESPONSE TO INTERFERON GAMMA	25	0.000103392	0.000130756	0.429104	0.544536	2524	966071	5.3698e-05	0.0002	0.788322	0.923878	0.0006	0.0006	0.317311	0.782459
GO NEURON PROJECTION ARBORIZATION	26	-0.000115118	0.000148673	0.438752	0.551348	3543	966071	0.0009	0.0005	0.0718606	0.5926	0.0012	0.0016	0.453255	0.878181
GO NEGATIVE REGULATION OF TUMOR NECROSIS FACTOR BIOSYNTHETIC PROCESS	11	-5.97084e-05	7.79039e-05	0.443417	0.551348	987	966071	0.0001	0.0001	0.317311	0.702616	0.0006	0.0004	0.133614	0.782459
GO SEROTONIN RECEPTOR ACTIVITY	34	8.07329e-05	0.000105618	0.444636	0.551348	2804	966071	2.0852e-05	0.0002	0.916963	0.970639	-0.0007	0.0005	0.161513	0.782459
GO SEROTONIN RECEPTOR ACTIVITY	34	8.07329e-05	0.000105618	0.444636	0.551348	2804	966071	2.0852e-05	0.0002	0.916963	0.970639	-0.0007	0.0005	0.161513	0.782459
GO REGULATION OF NEUROTROPHIN TRK RECEPTOR SIGNALING PATHWAY	13	7.11973e-05	9.38291e-05	0.447973	0.552331	1359	966071	0.0002	0.0002	0.317311	0.702616	0.0012	0.0006	0.0455003	0.448798
GO BETA CATENIN DESTRUCTION COMPLEX DISASSEMBLY	21	-6.31781e-05	8.80127e-05	0.472863	0.579724	1519	966071	3.8182e-05	7.6522e-05	0.617802	0.896067	-0.0003	0.0003	0.317311	0.782459
GO NEGATIVE REGULATION OF NEURON PROJECTION DEVELOPMENT	147	0.000572781	0.000814382	0.481849	0.584763	17728	966071	0.0015	0.0005	0.0026998	0.117171	0.0028	0.0016	0.0801183	0.66868
GO REGULATION OF DENDRITIC SPINE MORPHOGENESIS	47	0.00019032	0.000270915	0.482362	0.584763	5943	966071	0.0002	0.0003	0.504985	0.869697	0.001	0.0008	0.2113	0.782459
GO DENDRITE EXTENSION	34	0.000137057	0.000213222	0.520359	0.627322	4459	966071	0.0002	0.0002	0.317311	0.702616	0.0012	0.001	0.230139	0.782459
GO HISTAMINE RECEPTOR ACTIVITY	6	2.97982e-05	4.87106e-05	0.540711	0.648255	527	966071	-5.2601e-05	4.9548e-05	0.28841	0.702616	-0.0003	0.0003	0.317311	0.782459
KEGG ANTIGEN PROCESSING AND PRESENTATION	82	0.000173123	0.00028575	0.544611	0.649344	3046	966071	0.001	0.0006	0.0955807	0.5926	0.001	0.002	0.617075	0.892702
GO ADENYLATE CYCLASE INHIBITING G PROTEIN COUPLED GLUTAMATE RECEPTOR SIGNALING PATHWAY	7	-7.21069e-05	0.000123482	0.559255	0.66316	1639	966071	0.0003	0.0002	0.133614	0.644318	-0.0002	0.0003	0.504985	0.883724
GO POSITIVE REGULATION OF NEURON PROJECTION REGENERATION	12	5.29266e-05	9.44161e-05	0.575092	0.678234	1002	966071	0.0002	0.0001	0.0455003	0.448798	0.0011	0.0007	0.116083	0.782459
GO SEROTONIN TRANSPORT	22	-5.53593e-05	0.000100663	0.582357	0.683089	1952	966071	5.5006e-05	0.0002	0.783293	0.923878	0.0014	0.0005	0.00511026	0.158418
REACTOME ACETYLCHOLINE BINDING AND DOWNSTREAM EVENTS	14	-2.3179e-05	4.33519e-05	0.592877	0.689209	847	966071	-8.3287e-05	9.8556e-05	0.39807	0.837051	0.0002	0.0006	0.738883	0.953741
GO PHOSPHATIDYLINOSITOL 3 KINASE COMPLEX CLASS I	5	2.47869e-05	4.6491e-05	0.593927	0.689209	508	966071	0.0001	0.0001	0.317311	0.702616	-0.0003	0.0001	0.0026998	0.146464
REACTOME OPIOID SIGNALLING	89	0.000287586	0.000547363	0.599303	0.691748	10981	966071	0.0007	0.0005	0.161513	0.702616	-0.0004	0.0013	0.758316	0.953741
GO REGULATION OF DENDRITE EXTENSION	23	-8.55289e-05	0.000164552	0.603225	0.692592	3006	966071	6.7605e-05	0.0002	0.735344	0.923878	-0.0002	0.0005	0.689157	0.9465
GO RESPONSE TO ACETYLCHOLINE	28	-5.84743e-05	0.000132675	0.659406	0.74938	2409	966071	-3.2654e-05	0.0002	0.870306	0.945223	0.0001	0.0007	0.886403	0.962629
REACTOME RETROGRADE NEUROTROPHIN SIGNALLING	14	3.83355e-05	8.70322e-05	0.659593	0.74938	1722	966071	-5.8961e-05	0.0001	0.555452	0.896067	0.0006	0.0005	0.230139	0.782459
GO NEGATIVE REGULATION OF DENDRITIC SPINE DEVELOPMENT	13	-4.03965e-05	9.50452e-05	0.670819	0.752832	2114	966071	6.6523e-05	0.0002	0.739425	0.923878	0.0001	0.0004	0.802587	0.953741
BIOCARTA ACH PATHWAY	14	-3.15888e-05	7.48193e-05	0.672878	0.752832	1515	966071	0.0002	0.0002	0.317311	0.702616	-0.0009	0.0004	0.0244489	0.371742
PID PI3KCI PATHWAY	49	7.55548e-05	0.000179048	0.673039	0.752832	4118	966071	0.0001	0.0003	0.738883	0.923878	0.0007	0.0012	0.559669	0.892702
GO CDC42 PROTEIN SIGNAL TRANSDUCTION	13	3.63224e-05	8.7094e-05	0.676643	0.752982	1285	966071	-2.1544e-05	0.0001	0.829424	0.937422	-0.0001	0.0008	0.900524	0.962629
GO T HELPER 1 CELL DIFFERENTIATION	19	4.50381e-05	0.000115969	0.697748	0.772507	1743	966071	-6.7891e-05	0.0001	0.497195	0.869697	-0.0001	0.0005	0.841481	0.956028
GO POSITIVE REGULATION OF DENDRITE DEVELOPMENT	74	0.000165232	0.000442113	0.708603	0.780543	9476	966071	0.0004	0.0004	0.317311	0.702616	0.0005	0.0012	0.676922	0.9465
GO REGULATION OF CDC42 PROTEIN SIGNAL TRANSDUCTION	7	1.87019e-05	5.23229e-05	0.720769	0.789933	724	966071	2.0555e-07	0.0001	0.99836	0.99836	-0.0002	0.0009	0.824141	0.956028
GO RESPONSE TO LITHIUM ION	23	-4.68986e-05	0.000140775	0.739025	0.800001	2307	966071	-2.9119e-05	0.0002	0.884241	0.945223	-0.0002	0.0007	0.775097	0.953741
GO ALPHA 2A ADRENERGIC RECEPTOR BINDING	4	-9.17139e-06	2.75853e-05	0.739531	0.800001	201	966071	-3.5102e-05	4.3211e-05	0.416597	0.837051	0.0004	0.0003	0.182422	0.782459
GO PARASYMPATHETIC NERVOUS SYSTEM DEVELOPMENT	19	-5.55819e-05	0.00016817	0.741015	0.800001	2432	966071	0.0003	0.0003	0.317311	0.702616	-0.0004	0.0007	0.567709	0.892702
WP WNT SIGNALING PATHWAY NETPATH	52	0.000118769	0.000394127	0.76315	0.817146	5503	966071	0.0005	0.0005	0.317311	0.702616	-0.0009	0.0007	0.198543	0.782459
GO DOPAMINE TRANSPORT	48	9.65487e-05	0.000322181	0.764427	0.817146	4697	966071	0.0003	0.0004	0.453255	0.869697	0.0005	0.0009	0.578515	0.892702
GO INTERFERON GAMMA MEDIATED SIGNALING PATHWAY	89	9.66395e-05	0.000365999	0.791747	0.842201	6821	966071	0.0006	0.0006	0.317311	0.702616	0.0041	0.0018	0.0227398	0.371742
WP WNT SIGNALING	115	0.000136583	0.000593353	0.817945	0.865824	10985	966071	0.0004	0.0004	0.317311	0.702616	-0.0001	0.0013	0.938685	0.987137
GO DENDRITIC SPINE MORPHOGENESIS	61	7.9272e-05	0.000362243	0.826778	0.870926	8183	966071	0.0003	0.0003	0.317311	0.702616	0.0013	0.001	0.193601	0.782459
GO NEGATIVE REGULATION OF DENDRITE MORPHOGENESIS	16	-2.52279e-05	0.000126557	0.841997	0.882673	2062	966071	2.6385e-05	0.0001	0.791896	0.923878	0.0006	0.0005	0.230139	0.782459
GO POSITIVE REGULATION OF DENDRITIC SPINE DEVELOPMENT	43	3.79913e-05	0.000246681	0.877602	0.911589	4769	966071	0.0002	0.0002	0.317311	0.702616	0.0007	0.0009	0.4367	0.878181
BIOCARTA CYTOKINE PATHWAY	18	1.09507e-05	7.13274e-05	0.877982	0.911589	1472	966071	2.5939e-06	0.0002	0.989652	0.994234	-0.001	0.0004	0.0124193	0.245
GO NEURON PROJECTION EXTENSION	169	8.18924e-05	0.000667972	0.902425	0.929234	18814	966071	0.0004	0.0004	0.317311	0.702616	0.0004	0.0013	0.758316	0.953741
BIOCARTA GSK3 PATHWAY	20	1.2608e-05	0.00010473	0.904178	0.929234	1671	966071	-1.5579e-05	0.0001	0.876199	0.945223	-0.0003	0.0004	0.453255	0.878181
GO NMDA SELECTIVE GLUTAMATE RECEPTOR COMPLEX	11	-1.33952e-05	0.000115691	0.907823	0.929234	2001	966071	0.0001	0.0001	0.317311	0.702616	0.0002	0.0006	0.738883	0.953741
KEGG WNT SIGNALING PATHWAY	150	-6.95407e-05	0.000653502	0.915255	0.932443	13107	966071	0.0006	0.0005	0.230139	0.702616	0.001	0.0014	0.475051	0.883724
GO ACETYLCHOLINE RECEPTOR BINDING	11	-5.64233e-06	7.78469e-05	0.94222	0.955429	1547	966071	0.0002	0.0001	0.0455003	0.448798	0.0002	0.0005	0.689157	0.9465
REACTOME AKT PHOSPHORYLATES TARGETS IN THE CYTOSOL	14	-4.04059e-06	8.49185e-05	0.962049	0.962302	1290	966071	0.0001	0.0001	0.317311	0.702616	0.0005	0.0005	0.317311	0.782459
GO SEROTONIN RECEPTOR SIGNALING PATHWAY	39	5.46593e-06	0.000115645	0.962302	0.962302	3052	966071	4.5578e-05	0.0002	0.819732	0.937422	-0.0007	0.0005	0.161513	0.782459
GO SEROTONIN RECEPTOR SIGNALING PATHWAY	39	5.46593e-06	0.000115645	0.962302	0.962302	3052	966071	4.5578e-05	0.0002	0.819732	0.937422	-0.0007	0.0005	0.161513	0.782459
